# Supplementary material for: Metabolite Profiles of Sugarcane Culm Reveal the Relationship Among Metabolism and Axillary Bud Outgrowth in Genetically Related Sugarcane Commercial Cultivars
Source: Front Plant Sci. 2018 Jun 25;9:857. doi: 10.3389/fpls.2018.00857 (PMC6027322; doi:10.3389/fpls.2018.00857)
Supplement: TABLE S2 — Levels of all detected metabolites in culm and bud of the selected sugarcane cultivars. [file Table_2.XLSX]

## Sheet: Culm
Genotypes	Alanine	Arginine	Asparagine	Aspartate	b-Alanine	GABA	Glutamate	Glutamine	Glycine	Histidine	Isoleucine	Leucine	Lysine	Methionine	Ornithine	Phenylalanine	Serine	Threonine	Tryptophan	Tyrosine	Valine	5-Oxoproline	Putrescine	Fumarate	cis-Aconitate	Citrate	Isocitrate	Succinate	Benzoate	4-Coumarate	4-Hydroxybenzoate	Dehydroascorbate	5-Caffeoylquinate	Galacturonate	Glucarate	Glycerate	Similar to Itaconate	Nicotinate	Quinate	Xylose	Fructose	Glucose	Sucrose	Glycerol	Galactinol	myo-Inositol	Xylitol	Adenine	Heptadecanoate
	C1	C2	C3	C4	C5	C6	C7	C8	C9	C10	C11	C12	C13	C14	C15	C16	C18	C19	C20	C21	C22	C23	C24	C25	C26	C27	C28	C30	C31	C34	C35	C36	C37	C38	C39	C40	C41	C43	C44	C46	C49	C50	C53	C55	C56	C57	C58	C61	C62
RB937570	13.298	4.05486	6.35009	12.9064	6.79765	11.1288	11.3065	11.2329	9.82311	2.11122	8.91459	8.95398	6.24392	6.40037	8.5553	4.43363	10.4451	7.93125	6.09857	7.441	10.7521	8.36141	6.99213	5.30823	13.9906	10.7265	9.27604	8.21145	6.92822	6.41877	5.92783	7.04674	5.69565	5.67633	4.63073	5.9391	5.48844	5.0602	9.92601	9.07791	9.61734	13.417	14.9298	11.3701	10.4847	11.1783	7.79749	5.57349	6.18017
RB937570	12.4475	3.96323	6.37063	12.5128	6.3065	10.6323	10.8369	11.4689	9.33685	2.28299	8.9688	9.14862	6.709	6.783	8.99144	4.12507	9.97499	7.39974	6.12229	7.52437	10.4705	7.94323	6.87538	5.22817	14.4305	11.0583	8.99944	7.86489	7.40511	5.93073	5.68027	7.24656	8.2809	5.51701	4.26547	5.90358	6.98855	5.01674	11.1636	9.01928	11.0116	14.1101	13.8243	11.0606	10.7846	11.7121	6.39472	5.61894	6.17509
RB937570	12.604	4.37617	6.32954	12.7824	6.21147	10.6913	11.0796	10.9969	8.43936	2.1971	8.19968	8.55087	6.83503	6.32439	8.11916	4.74219	9.91627	7.10948	6.11043	8.07936	10.0113	8.10885	7.12486	5.62997	14.6801	11.8508	8.595	8.08533	7.05019	6.30986	5.56899	7.53685	8.14457	5.58576	4.701	5.38717	6.39137	5.05659	10.723	9.04859	11.1199	13.9393	14.3603	10.7512	10.4847	12.6152	7.09611	6.01095	6.18525
RB975201	13.7546	6.49167	8.30775	12.2291	7.17311	10.4026	11.1862	11.5704	10.7832	5.34876	10.0234	9.90159	8.74862	7.94477	12.2482	5.72275	11.177	8.79739	7.54515	7.99804	12.0613	8.20504	10.3769	5.41681	9.51743	9.5385	8.64418	7.71433	6.70386	6.24126	5.62325	4.41731	5.48826	5.17408	4.80804	5.75091	4.8307	4.71105	8.97686	9.60985	12.5317	14.3117	13.5611	10.7512	12.1052	12.6384	8.49401	5.05806	6.53884
RB975201	14.09	6.15086	8.87948	12.1856	6.95641	10.6734	11.218	12.2924	10.5093	5.20432	9.10342	9.16917	8.74454	7.61985	11.6907	5.62638	11.2434	8.5845	6.19496	7.99599	11.2039	8.24404	9.00564	4.89548	11.3999	9.98427	9.51913	7.64011	6.85402	5.94704	5.35748	4.39287	5.12132	5.21475	5.2141	5.60507	4.65804	4.82473	8.55889	9.05208	11.4111	14.4835	13.0138	12.7899	11.959	12.4758	9.16369	5.43524	6.31803
RB975201	13.7212	6.94164	8.77579	12.408	7.30012	10.8938	11.1667	11.7963	11.2176	5.59959	10.3632	10.2494	8.53875	8.65714	12.0517	5.67456	11.396	9.35768	6.71585	8.25061	12.3708	8.18171	10.059	5.19326	10.3201	9.69563	8.77067	7.69927	7.21846	5.83456	5.67117	4.13023	4.13674	4.72305	4.55984	5.48564	4.68586	4.65092	8.68567	9.53215	12.614	13.9368	13.8924	10.9829	11.4326	12.1094	7.84111	4.83994	6.23068
RB975201	13.4349	6.38253	9.14015	12.1538	6.73286	10.8938	11.0574	12.3502	10.5524	5.74962	9.59188	9.43137	8.99658	7.94056	12.2161	5.67456	11.0907	8.69178	6.40743	8.0067	11.8173	8.14428	10.2504	4.66969	10.7259	9.56412	9.59893	7.09265	6.62803	5.6599	4.83353	4.63108	5.25784	5.39955	5.39491	5.10095	4.45757	3.96298	8.52126	8.96631	11.8003	14.624	13.6357	11.508	10.8866	12.8741	8.47724	4.91843	6.32074
RB835486	13.8614	5.59554	9.52044	12.4972	6.75001	10.5152	11.1136	12.8621	10.8452	4.90823	9.12407	9.16699	8.71024	7.36514	13.0546	5.6405	11.1399	8.41249	7.7307	7.53534	11.0741	8.17668	7.30137	5.2957	11.2708	10.0521	9.90801	8.10305	7.26568	6.59282	5.89648	4.44097	4.29056	5.28297	5.12163	5.15171	5.4633	4.32047	9.50157	9.04205	9.83899	14.2929	13.3334	10.6933	10.2582	10.9666	7.17034	5.1519	6.20069
RB835486	12.9062	5.98982	7.84162	12.0824	5.92174	10.3218	11.1541	11.4208	9.87306	2.81095	10.4737	10.3412	8.69516	7.69054	10.4642	5.48859	10.5646	8.42984	7.41963	8.37793	11.71	8.17118	8.61791	4.83939	13.6078	10.6518	9.54297	7.70718	6.82748	5.63423	4.3419	6.65135	4.51348	5.61293	4.89616	5.69565	5.6778	3.71093	9.50157	9.55706	10.503	14.9391	13.5822	9.11725	10.4328	11.6962	7.00024	5.04544	5.84126
RB835486	13.1745	6.67444	8.25133	12.3553	5.88659	10.7419	10.9519	11.8012	11.0071	5.56624	10.6047	10.6113	9.37474	8.04087	11.1659	5.966	11.3478	8.88572	7.55956	8.80289	11.9555	7.9768	7.71833	5.07619	13.4172	11.1125	9.08644	7.43469	6.48179	5.8974	4.5247	6.25305	4.51348	5.52568	5.31693	5.6862	5.31927	4.15257	9.93393	9.1198	10.9295	14.4529	13.9896	10.3446	9.961	11.2909	7.08529	4.87664	5.89079
RB835486	13.8673	6.64464	9.52	12.8414	6.4419	11.0524	11.5597	11.9577	10.3796	4.62661	10.4088	10.3035	9.18037	8.32155	12.158	5.80281	11.0959	8.65501	7.55956	8.53807	11.9716	8.55742	7.94533	5.55145	13.3781	11.1845	9.22438	7.57176	7.11024	6.12765	5.53297	5.8927	4.78352	5.7469	5.49827	5.51424	5.7943	4.76987	9.86611	9.06447	10.9608	14.6792	14.6883	10.8521	9.48846	11.9328	6.913	5.10788	6.05132
RB835486	14.2252	6.33198	10.2192	12.8221	6.93584	11.4837	11.9596	12.9926	10.5253	5.22102	9.74155	9.68076	8.84491	8.02934	13.1609	5.30462	11.2623	8.68661	7.52834	7.81974	11.7647	8.22052	8.49537	5.39826	10.9298	11.0192	9.95306	7.89772	7.24781	6.06303	5.56076	6.22541	4.46635	5.89617	5.24281	5.435	5.06184	4.64853	8.70468	9.3702	10.2828	14.0993	14.6164	10.7159	11.1504	11.2816	6.39614	5.14393	5.99602
RB966928	14.9057	5.4534	8.58547	13.239	6.79124	11.3562	11.2272	6.03567	10.7316	10.499	8.79471	4.91706	11.1599	14.5811	9.55753	7.78204	9.15501	6.40897	NA	NA	NA	8.76712	14.3169	5.82667	12.0018	10.2606	7.67531	6.97859	11.72	5.68645	5.07705	5.36455	6.74811	12.8738	5.73842	4.7706	10.9351	6.82873	8.56696	8.66898	5.24281	10.8133	8.43883	9.17945	11.7509	6.30229	NA	5.84248	7.02525
RB966928	14.4303	5.35923	9.27381	13.6091	6.62257	10.656	10.7896	6.65573	10.1446	9.52628	8.45875	4.60048	11.8091	13.6778	8.15898	7.85393	8.70271	7.24917	NA	NA	NA	8.38446	14.8302	6.26533	12.0933	9.51035	7.63774	6.72938	11.7554	6.19136	5.34439	5.44361	5.20705	12.351	5.55323	4.33236	10.7838	6.80001	6.64786	7.44769	5.33498	9.33009	8.31855	8.70882	11.3744	6.11126	NA	5.93613	6.00819
RB966928	14.1301	5.01118	9.37137	13.369	6.71402	11.2539	10.3211	6.67284	10.0193	9.32491	8.38436	4.74144	11.343	12.9864	9.42611	8.09234	8.32091	6.87928	NA	NA	NA	8.33568	15.1092	6.60038	11.5524	9.86593	7.21343	7.25224	11.7813	6.46756	5.28408	5.67215	6.40667	12.0032	5.51122	5.08829	11.1456	6.98862	6.41878	8.01022	5.30873	9.42827	8.22447	8.39263	11.3318	6.04891	NA	5.98247	6.91458
RB966928	14.2522	5.9898	8.19093	13.4754	6.83963	11.5227	10.6266	6.19875	10.3367	9.7427	8.90104	4.70678	10.2114	12.8838	10.1062	7.83428	8.65855	6.97969	NA	NA	NA	8.39448	14.5411	6.36893	11.7897	10.0946	8.17476	6.95416	11.7394	5.83817	5.43079	5.39011	7.11433	11.8477	5.55337	4.89114	11.0432	7.48869	7.41593	9.06813	4.85626	9.85724	8.37798	8.53133	11.3626	6.01822	NA	5.77087	6.8466
RB72454	12.3507	5.2561	9.4634	12.4718	6.22435	10.2494	10.7281	12.8538	10.161	4.44732	9.05365	8.95786	8.22443	7.88173	13.0189	5.57559	10.0844	7.87762	6.47301	7.71843	11.1305	7.83198	7.59315	5.28638	11.9814	11.6501	9.68878	8.13376	7.03446	6.12822	5.78025	6.79929	5.46889	6.09261	5.35334	4.97243	6.00837	5.11801	9.67913	8.89153	10.7155	14.3547	14.7422	10.9409	11.1583	11.3581	7.99184	4.86511	6.28764
RB72454	12.3677	6.10139	10.2369	12.5173	6.59004	10.5734	11.3024	12.5986	10.2481	6.09684	9.98462	9.91387	8.5631	8.76624	13.6991	6.09507	10.4421	8.57515	8.06523	8.53824	11.8872	8.40525	8.0313	5.26523	11.8134	11.2621	9.5825	7.82679	7.21469	6.09713	5.44341	6.31467	5.1123	5.98001	5.50031	5.44345	4.83875	4.67509	10.8105	9.33801	12.0031	14.8215	14.6672	10.8275	10.2305	11.7557	8.35606	5.29657	6.0108
RB72454	12.8212	6.10497	9.93847	12.7746	7.06243	10.5827	10.687	13.382	10.4123	6.05695	10.2676	10.1557	9.19729	8.93564	13.1302	6.14229	10.9546	8.98372	8.29012	8.22446	12.0303	7.79123	7.84645	5.17189	11.7461	11.2016	10.2522	7.58815	6.71462	5.55255	5.24164	6.17233	4.94245	5.69788	5.25065	5.03417	5.6438	4.46218	9.70051	8.71607	10.4454	14.0744	14.7349	10.1362	10.0718	11.5028	7.7953	5.20354	6.21808
RB72454	12.4127	5.93505	9.5058	12.5514	6.43195	10.51	10.9186	12.3458	10.1492	5.71123	10.704	10.8869	9.37018	8.98008	11.9311	5.96974	10.6093	8.85745	8.19572	8.68189	12.1295	7.9499	8.06842	5.16796	11.847	10.3096	9.40611	7.60189	7.00022	5.91423	5.37195	5.96793	5.16543	4.65997	4.67914	5.02719	5.78714	4.80792	11.4114	9.32437	11.733	14.0164	14.0728	10.9065	10.7365	11.071	7.79969	5.65416	5.65749
RB72454	12.089	6.27776	9.90532	12.0281	6.7515	10.415	10.555	12.6187	10.4396	5.58224	10.4217	10.297	9.07393	8.63195	12.8792	5.92285	10.4033	8.74234	8.32358	8.73614	12.0581	7.60248	8.06068	5.43471	12.4023	11.1964	9.72404	7.69717	6.6931	5.93073	5.37981	6.79404	5.1381	5.15373	4.5753	5.36568	5.46438	4.76412	10.723	9.00332	11.2025	14.9076	14.1294	11.7213	10.8468	11.5445	8.0163	4.77431	6.14115
RB965917	14.085	6.69891	11.5111	13.9997	6.85045	11.3316	11.3025	14.235	9.93447	4.80366	10.731	10.6193	9.63421	9.59865	13.8697	6.55016	11.5251	9.65186	8.38074	8.35739	12.7595	8.41887	7.15312	5.20271	13.6109	10.7213	10.4214	7.63035	6.54738	6.32972	5.81531	5.44609	7.12534	5.96554	4.91871	5.20944	5.76385	5.1199	8.90478	8.93111	7.87367	10.0375	14.1573	10.5894	8.39302	12.1328	7.22835	5.50276	7.27959
RB965917	13.5642	6.18505	11.3244	12.9186	6.45218	11.4282	10.5283	13.6037	10.4598	5.55647	9.58494	9.78328	8.99857	8.9455	13.5326	5.42798	11.0575	8.98025	7.31668	7.86098	11.7354	7.875	7.42197	5.56616	13.247	11.0884	10.1246	8.03297	7.03865	6.58988	5.25703	5.52167	7.43777	6.10668	4.91871	5.80025	5.52454	4.48709	10.723	9.6331	10.2612	13.5183	14.0182	10.7802	10.3771	12.5288	7.09548	5.73904	7.11742
RB965917	13.1708	6.28929	8.65729	12.7642	5.8226	10.9844	10.4565	13.5394	10.6909	1.96043	10.4049	10.25	9.01298	8.40963	12.2482	5.95017	11.0913	9.22321	7.67852	8.04463	12.2568	7.67085	7.64083	4.73065	13.6811	10.2751	10.1824	7.55494	6.83828	5.81063	4.13668	5.62053	7.0268	5.34609	4.51118	5.60386	5.97133	2.74779	9.88594	9.14339	8.88141	14.044	14.3747	10.8271	9.40631	11.8966	7.19578	5.26784	6.46823
RB965917	13.7527	7.08447	11.6728	13.2725	6.88523	11.193	10.8754	14.1777	10.7749	4.80366	10.8287	10.8513	9.51564	9.15773	14.0054	6.79346	11.4455	9.55141	7.67569	8.37798	12.6977	7.9621	7.50858	5.02506	13.6118	10.8307	10.6974	7.66921	6.65841	6.03381	5.61981	5.4984	7.28233	5.7334	5.11069	5.37321	5.49727	4.74656	10.7992	9.75265	9.54685	13.223	14.4944	11.6119	10.0101	12.4981	6.71554	5.2781	6.91546
RB965917	13.6957	7.23684	12.2536	13.3222	6.76364	11.0245	11.6075	14.5562	10.5743	6.89408	10.2283	10.2531	9.36117	9.26291	14.1068	6.18044	11.5176	9.7412	7.50603	7.96415	12.5608	7.9817	6.91934	5.27428	10.7811	10.7289	10.9479	7.72929	6.81464	6.80021	5.45632	5.52167	5.1917	5.63176	5.13425	5.14314	4.68037	5.33412	9.11672	9.51259	7.8439	9.63715	14.3602	10.1879	10.8141	12.472	5.34253	5.15921	7.11771
RB928064	13.7086	5.52643	8.38278	12.3455	6.49488	11.3753	11.015	12.582	10.1787	5.2879	10.3653	10.2918	8.61049	8.06063	11.3264	5.39884	11.1338	8.77281	7.4943	8.01786	11.9275	8.03164	8.02961	4.89234	14.3115	11.4773	9.34823	7.56538	7.27207	5.56941	4.82865	5.99602	3.67226	5.1755	5.13817	6.13741	6.61315	4.12464	10.3258	8.89451	10.8801	13.715	13.5263	10.5258	9.66438	12.6704	5.95877	5.4431	6.01755
RB928064	14.4496	6.38379	9.40459	13.0398	7.57781	12.0427	11.5317	13.1341	10.8076	6.2964	10.627	10.5902	9.42377	8.70659	12.0876	6.21278	11.9499	9.54671	9.13425	8.38107	12.3935	8.50189	7.98633	4.74623	14.0228	11.8986	9.92552	7.46769	6.51192	5.70129	4.75162	6.07706	3.67226	5.29297	5.74822	6.51214	6.52239	4.33258	10.4083	8.92364	10.571	13.4264	13.5358	10.1478	10.2656	12.6601	6.65593	5.98322	5.62607
RB928064	14.5727	6.07223	9.20234	14.1445	7.10757	12.1794	10.6323	12.8763	10.9224	6.47102	10.5654	10.3998	8.84772	8.68774	13.051	6.3652	12.2659	9.58757	9.70756	8.43133	12.0806	7.75812	7.28747	4.96319	15.1331	11.2751	9.19403	7.76621	7.07511	6.12408	5.00385	6.0292	3.32062	5.65622	5.43136	5.85041	6.55275	4.34087	9.08284	8.71691	8.37752	10.3468	14.8985	10.4724	8.02109	12.0342	7.82194	6.5014	6.43501
RB928064	13.9341	6.58267	9.81965	12.8221	6.93393	11.986	10.9766	12.9206	10.6564	6.45976	10.2076	10.0546	8.89106	8.49751	13.2212	6.3783	11.5826	9.30195	8.5503	8.59785	11.7688	8.01074	8.19173	5.24903	13.7201	11.2813	9.76465	7.64262	6.31529	6.21808	4.99061	6.01452	3.89554	5.29831	5.32786	6.33102	6.72648	4.51469	10.7707	9.03983	10.2901	13.8706	13.8662	9.24739	9.66615	12.6743	7.68335	6.33765	6.5261
RB928064	14.1491	6.17936	9.20234	13.4313	7.26039	12.4238	10.7585	12.975	10.4789	6.96693	11.4934	10.3341	9.12992	9.48759	13.3842	6.80363	12.0652	9.78737	8.7216	8.48583	12.8673	7.92041	8.12143	5.15602	13.6841	11.2403	9.52863	7.69083	6.82748	6.39429	5.44452	6.0292	3.80062	5.42338	5.51117	5.85608	6.1972	4.39156	11.0413	8.99767	10.0427	11.9864	14.2508	10.4238	9.7081	11.8811	7.23548	6.32577	6.13628
RB855453	13.5425	7.04779	8.86984	13.7965	6.53867	10.8495	11.4826	12.3214	10.5396	5.55647	9.52743	9.4521	8.73975	7.61997	12.3178	5.40641	11.2346	8.56203	7.2796	8.33507	11.2877	8.48597	7.53853	5.06554	15.1677	11.7771	9.3651	7.66424	6.7318	5.53729	5.25027	5.25981	8.51256	5.91031	5.4956	5.90286	5.83857	4.62823	10.6311	9.62441	8.2608	11.2311	14.1549	12.0143	11.0643	11.7523	11.0255	6.19747	5.99027
RB855453	13.734	7.08778	10.001	13.4883	7.02175	10.859	11.1552	14.0292	10.5621	6.67766	10.8007	10.2679	8.51836	8.67225	12.6912	6.28627	11.2559	9.49328	8.09422	8.84559	12.7022	8.17014	7.84455	5.0509	14.0783	11.8205	10.3749	7.83747	6.90152	6.25301	5.17796	5.25981	7.94666	5.94776	5.65692	5.48471	6.00248	4.06892	10.12	8.87424	8.72225	12.0078	14.782	11.0235	11.7251	10.7765	7.70414	5.7492	6.25421
RB855453	13.5939	6.69698	9.35154	13.1097	7.02641	10.8777	11.329	12.9363	10.2374	6.71566	11.0304	10.8122	8.74862	8.2066	12.054	5.78721	10.8138	8.78983	8.18072	8.47825	12.6576	8.35863	7.40649	5.16993	14.1962	11.3414	9.16874	7.7632	7.25762	6.11499	5.55785	5.0642	8.37406	5.57718	5.40117	5.10269	5.83857	5.11794	8.9095	8.77581	7.54806	10.6156	13.772	12.2282	11.5327	11.1755	10.5621	6.03145	6.35081
RB855453	13.5765	6.2883	9.71766	13.1535	6.91866	10.8825	11.3752	13.8004	10.611	6.53155	10.0242	9.74252	8.04894	8.54941	13.4701	5.96524	11.1602	9.22131	8.25832	8.30877	12.048	8.39649	7.53187	4.97579	13.6538	11.749	10.0453	7.66759	6.6744	5.77336	5.61779	4.77619	7.37005	5.37777	5.24281	5.27893	5.43987	5.02251	9.21651	8.66796	7.61857	10.6425	13.8912	11.851	11.5327	10.927	8.13398	5.56082	6.00748
RB855453	13.77	7.03134	10.6482	13.9989	7.19059	10.8803	11.802	13.0454	10.5152	6.62392	10.5358	10.467	8.72104	8.72703	13.1235	6.38108	11.3503	9.15485	8.67589	8.40347	12.3927	8.89012	7.58036	5.06554	13.3361	11.7998	9.54416	7.8835	6.94224	6.47379	5.57786	5.93905	7.79033	5.81183	5.78065	5.66876	6.07336	5.22241	9.91246	8.98561	9.15433	11.6584	14.4635	12.1381	11.8087	11.8248	10.339	6.09794	6.39931
RB985476	12.4607	5.5342	7.16727	12.2473	6.27963	14.5769	10.501	5.57827	10.2716	9.92135	8.32155	3.60249	10.1311	11.0167	9.88311	7.76834	8.71486	6.17497	NA	NA	NA	7.90385	14.1994	4.74521	10.8264	10.4454	7.34364	6.82239	11.0266	5.50279	4.47755	4.88613	5.50084	12.2625	5.02461	4.00443	11.5064	7.89317	8.74103	12.1957	4.20196	10.4736	8.42122	9.34801	10.88	5.61884	NA	5.21453	5.39645
RB985476	13.65	7.60932	8.28344	13.1924	7.06316	14.0457	11.2589	6.53618	10.4796	10.3816	8.92639	4.10698	11.8912	10.1876	10.586	7.32082	8.5753	7.98008	NA	NA	NA	8.84968	13.4846	4.50545	11.6512	10.3683	9.54394	7.22478	11.3377	5.49275	5.44452	4.78119	5.19292	12.8163	5.08775	4.00595	12.4287	8.39718	8.65591	10.9771	5.0225	10.2478	9.02797	9.90174	11.7971	6.1421	NA	4.52299	5.05374
RB985476	13.3131	6.98752	9.17229	12.8681	6.50858	14.7643	10.9991	6.37219	10.2655	10.2549	8.02623	3.92423	12.4008	10.2941	9.5151	7.81516	8.59105	7.49389	NA	NA	NA	8.14725	14.5193	4.74521	12.0731	10.2748	9.32484	8.00499	11.3488	5.70833	4.97723	4.78119	4.63509	12.8746	5.14688	4.97135	12.5829	9.65449	8.93074	11.4857	5.57829	10.8632	8.45554	10.1222	11.1469	6.36857	NA	5.0018	5.30504
RB985476	12.5969	7.04438	8.51077	12.0193	5.99032	14.7486	10.2938	6.31409	9.60802	9.19251	7.66828	3.92423	11.6135	9.89153	9.57666	7.8843	8.42	6.46125	NA	NA	NA	7.49987	13.9423	4.81389	11.4125	10.4048	8.24013	6.84696	10.1448	5.97303	4.78411	4.62546	4.66542	12.4658	5.48827	3.04206	12.6727	8.73085	8.64229	12.1662	5.28723	9.2812	8.21186	9.40106	10.4067	6.43887	NA	5.24812	4.91053
RB985476	13.5652	6.79386	8.28344	13.4712	6.46042	14.0457	11.1609	6.23526	11.2182	11.0433	8.23561	4.06322	13.4194	10.0805	9.85467	7.33358	8.5753	7.79749	NA	NA	NA	8.50498	13.7303	4.9163	11.8985	9.46179	9.88903	7.22478	9.41602	5.86475	5.20273	4.83199	5.97031	13.6622	4.98691	4.00595	12.7213	8.97858	8.27119	12.4384	5.0225	9.69018	9.07648	10.7357	11.2913	6.1421	NA	5.02157	4.32645
RB855536	12.3572	6.03248	8.44881	11.5267	6.01891	10.3636	10.8263	12.1936	10.3302	4.58973	9.9565	9.95923	7.89154	8.27106	12.3081	NA	10.2747	8.59903	7.76294	7.94794	11.7862	7.84425	8.24073	4.91381	11.6209	10.4755	9.20354	7.66508	6.9228	6.18368	5.29411	5.42233	4.59477	4.31386	3.89467	5.37344	4.74422	3.59874	11.3379	9.35031	12.5029	14.5627	14.2114	10.6924	10.682	12.0022	6.85146	3.97892	6.17509
RB855536	12.6994	6.97537	9.17978	12.2876	6.75298	11.0564	10.4767	11.8176	10.5211	4.57658	10.7248	10.7153	8.41266	8.94316	11.5672	NA	11.041	9.27211	7.54014	8.18265	12.127	7.53857	8.56445	5.06173	11.7966	9.78028	8.99597	7.84684	6.81418	5.90025	5.64609	5.18425	6.63427	4.1563	3.29294	5.3306	4.9038	4.88211	13.0218	9.75158	12.4831	13.7577	13.3692	10.4549	10.511	11.4877	6.85146	4.62315	5.64901
RB855536	12.51	7.2793	9.42884	11.7833	6.49656	10.6488	10.3093	12.4115	10.4863	4.66893	9.88064	9.83334	7.83831	8.58985	12.3762	NA	10.7146	8.96301	7.70597	8.10985	11.7417	7.5236	7.47774	5.21965	12.1452	9.47193	9.24497	7.84891	6.75228	5.83256	5.70978	5.52003	6.71649	4.54922	4.13271	5.32967	4.8549	4.80023	12.173	9.72845	12.4397	14.1138	13.7562	10.4549	10.3413	11.4178	6.87541	3.95974	5.81544
RB855536	12.5245	7.46105	7.62659	12.3426	5.6223	10.5284	10.7487	11.1698	9.63132	4.66893	10.0642	10.0569	8.24245	9.16553	10.6439	NA	10.7039	9.09895	7.54014	8.75706	12.4529	7.82734	7.84455	5.0961	11.7966	9.85885	8.57817	7.7178	6.86334	5.39931	5.14814	4.97933	5.69296	4.03231	3.82119	5.55323	4.9038	4.41639	11.8562	9.82604	13.3244	14.2691	12.687	10.1011	10.1101	11.8613	6.73926	4.40217	5.25455
RB855536	12.5228	6.54403	9.2987	11.8336	6.53742	11.2804	10.822	11.8981	11.1501	4.84049	9.69502	9.71983	8.67449	8.47685	12.2857	NA	11.0775	8.95858	7.15153	7.86698	11.9111	7.99576	7.63646	5.01738	11.6236	10.6704	9.00566	7.96073	7.17448	6.40699	5.7848	4.81529	4.82632	4.51763	4.33184	5.06606	5.11228	4.80783	10.8923	8.98455	10.9295	14.5275	13.0105	10.5711	11.5024	11.5984	6.93971	4.46112	6.01038
RB867515	13.3365	5.52927	9.59045	13.4156	6.77755	11.3964	11.0977	13.5287	10.7775	5.58025	9.85041	9.46219	8.16677	8.19149	12.6521	6.01808	11.1298	8.94048	8.61955	8.44222	11.9152	8.18782	7.39635	5.46949	13.7156	11.5217	9.82661	8.14241	7.22588	6.40861	5.48316	6.13336	3.31637	6.051	5.81213	5.80359	6.92082	4.87719	10.2723	8.87282	10.307	12.2529	14.8327	11.4668	9.78281	11.3212	8.86234	5.62271	6.54526
RB867515	13.1216	5.45342	8.54712	12.8221	6.37716	10.4533	10.8256	12.1377	10.4245	4.5076	9.47504	9.77785	8.25641	7.41927	11.4785	6.64679	10.7428	8.35203	8.05323	8.12983	11.2337	7.91525	7.68806	5.56808	13.6876	11.1417	8.48469	8.33814	7.36974	6.6292	5.90703	5.92038	4.95616	6.2593	5.58387	6.01971	6.56595	5.27551	10.3071	8.86316	9.96614	11.6704	14.9883	11.492	10.155	11.0203	8.00953	5.08391	6.472
RB867515	13.3836	5.56739	9.93613	13.3902	7.10297	11.0435	10.8785	13.1535	10.3461	5.61067	10.5759	10.641	8.68072	8.69438	12.1445	6.77756	11.0784	9.07554	8.88879	8.59525	12.1279	8.02744	7.56108	5.53186	14.0661	11.6745	9.58263	8.10332	7.17422	6.59153	6.39351	6.0752	4.13627	6.03446	5.814	6.08136	6.03072	5.43933	10.9175	9.25267	9.9893	12.8452	14.5265	10.9223	10.4847	11.3612	8.36568	5.87511	6.23459
RB867515	12.8004	5.65873	9.07452	13.085	6.2759	10.8726	10.7586	12.5986	9.78707	4.92943	10.0773	10.1294	8.65793	8.15224	11.3342	5.73058	10.9075	8.90032	8.85763	8.42478	11.7564	7.91131	7.38976	5.44057	13.7506	11.0078	9.15462	7.86116	7.85446	5.99099	5.84338	5.37678	4.15417	5.35099	5.01518	5.75192	6.46437	4.62753	10.3604	8.62612	10.049	12.3698	14.4519	10.7192	9.85406	10.4592	7.6071	5.4135	6.11359
RB867515	13.4151	6.08484	10.4707	13.7704	6.7515	10.7949	11.1265	13.0019	10.6277	5.46192	9.22146	9.16837	7.68073	7.92619	13.157	6.29325	11.1711	8.783	8.41655	8.11317	11.5512	8.28662	7.00252	5.65864	12.7481	11.3364	9.34976	8.01604	7.26742	6.17707	5.98779	6.09619	4.2079	5.6633	5.28301	5.30625	5.76385	5.29885	9.94468	8.79125	8.35165	9.72131	15.0494	10.5323	10.4722	10.2575	8.99407	5.34883	6.48284
RB92579	14.6893	6.47717	9.29921	12.8634	7.09389	11.3408	11.5007	13.4917	10.823	6.47802	10.2366	10.0676	8.73312	7.99974	12.3927	6.05619	11.6718	9.64067	7.89799	8.37798	12.1556	8.51028	6.82182	4.60471	13.1842	11.5874	10.1354	7.56939	6.53626	6.09346	4.52088	6.38481	6.80204	5.18559	4.83083	5.32621	4.89225	3.86	10.4789	8.93955	10.8083	13.8157	14.0053	10.2033	10.3621	10.9463	7.63049	5.80332	5.59871
RB92579	15.8078	6.18661	10.2046	13.8239	7.71948	11.0338	11.605	13.9284	11.8366	6.72736	10.6786	10.0966	8.44983	8.79865	13.3599	6.35168	13.0573	10.414	8.62433	8.45442	12.6495	8.58926	6.27588	4.68908	13.5807	11.2383	10.4533	7.26088	6.47903	5.68402	5.03758	5.81921	6.37274	5.45532	5.26006	4.8385	6.39222	4.26328	9.13405	8.19954	8.94222	12.2514	14.2494	9.97951	9.43637	10.4766	6.27419	5.29265	5.48159
RB92579	15.2728	6.55499	10.961	13.521	7.69125	11.924	11.5566	13.1347	10.8878	6.59591	10.1473	9.88561	9.1588	8.37018	12.8561	5.93033	12.2765	9.81546	7.99054	8.85294	11.9796	8.54238	7.03382	4.91573	13.4506	12.0598	9.97079	7.65129	6.5826	6.28536	5.43686	6.55133	8.01478	5.39955	5.12295	5.55558	6.49105	4.82088	10.723	9.14311	10.5563	13.3531	14.1896	10.2175	10.6861	11.4922	7.92927	5.42655	5.53058
RB92579	15.115	6.08343	10.4679	13.1115	7.50937	10.8983	11.5191	12.8068	10.9024	6.67897	9.72092	9.05656	8.03607	7.89018	12.8473	6.11795	12.2488	9.76295	8.01453	8.57739	11.8317	8.50016	7.43732	4.73644	13.5869	11.7249	9.61136	7.59261	6.54278	5.73936	5.25397	5.18425	7.93154	5.16094	4.53967	5.6221	5.99431	4.62753	10.112	9.0555	10.2047	13.9187	13.2189	10.4696	10.8919	10.9182	6.87344	5.18368	5.19533
RB975242	12.8713	7.19554	7.90342	11.3972	6.21282	14.6855	10.7683	5.93245	10.2226	10.1825	8.74342	4.38242	11.3845	11.13	11.4594	7.72929	8.76075	6.25648	NA	NA	NA	7.73329	13.2333	5.54936	10.5317	10.6131	8.93288	7.21721	9.75251	5.80655	4.40576	5.13519	8.0382	12.5954	5.55323	5.19347	12.0305	9.22548	9.02678	12.582	4.67675	10.6575	8.37133	9.54416	10.6437	6.1147	NA	3.67491	4.47953
RB975242	13.5856	7.34988	9.22627	12.5258	6.631	14.3883	10.8276	6.13644	10.4102	10.3546	8.89147	4.34893	12.1642	12.1908	10.7356	7.51326	9.11247	7.25714	NA	NA	NA	8.19295	13.6235	5.31254	10.7529	10.4228	8.71458	7.23552	11.0312	5.32987	5.44498	4.81764	6.61316	13.1239	5.13997	5.672	12.3799	8.81046	8.4715	11.0574	4.76239	10.6065	8.46831	10.2136	11.1351	6.60335	NA	4.83873	4.82182
RB975242	13.3162	6.71504	9.29574	12.685	6.73863	14.1516	10.3355	6.14903	10.0294	9.93094	8.40869	4.57612	12.175	12.1038	11.4101	7.77915	8.71328	8.38265	NA	NA	NA	7.95542	14.0362	4.8691	11.0745	10.0409	8.35479	6.76384	10.4156	5.52041	5.54391	4.87205	8.12209	12.0302	5.66855	4.91801	12.1124	9.03874	8.25576	12.2293	5.09589	10.5618	8.19086	9.21382	10.9331	5.82221	NA	4.50704	4.68196
RB975242	13.0004	6.62891	8.0204	11.9057	6.5792	14.4229	10.0532	5.94679	10.0244	9.77941	8.27123	4.53596	10.4914	12.1048	11.8489	7.79392	8.6395	7.77422	NA	NA	NA	7.57026	13.037	5.36308	10.9379	10.4579	8.19347	7.28858	10.5435	5.6653	5.50989	4.43651	7.59115	11.8483	5.46885	4.15334	11.7218	8.87729	8.46529	12.114	3.91304	10.6001	8.36716	9.36962	10.4431	5.7314	NA	4.90112	4.68196
RB975242	13.6083	7.42921	8.61146	12.1447	6.80719	14.1485	10.8797	6.40813	10.4551	10.4101	9.15028	4.06868	13.0708	12.2051	11.399	7.69139	9.09146	7.41762	NA	NA	NA	8.05255	13.9372	5.4686	11.1513	10.5159	9.37718	7.84785	10.7454	5.58053	5.44407	4.98358	5.55266	12.5421	5.66066	4.98421	11.9095	8.78261	8.22345	12.0643	5.36387	10.6065	8.28252	9.54416	10.9586	6.25209	NA	4.66621	4.74455
RB965902	14.0588	7.99659	9.5372	14.1236	7.75154	10.7804	12.1753	14.8133	10.8522	6.86876	11.0098	10.8769	9.68623	9.55576	12.5004	6.80087	11.5102	9.72457	6.78486	8.57648	13.1535	9.20102	7.80763	5.18763	14.0602	11.0726	11.2652	7.69946	6.82748	5.61177	4.07179	6.07	5.25887	5.73557	5.70497	4.95348	5.80606	3.9657	9.95657	9.3776	9.8289	13.1483	14.2205	10.4938	11.3469	12.2071	8.82081	4.27066	6.1811
RB965902	14.3729	8.84222	11.1811	13.8207	7.85054	11.409	12.1894	14.4779	11.2914	7.78064	11.2492	11.2902	10.251	10.1477	13.782	7.55679	11.8359	10.1316	7.48184	8.77468	13.4726	9.22305	7.66933	4.74027	13.5462	11.1107	11.1818	7.38572	6.28214	5.82343	5.18943	6.09875	5.9201	5.46894	5.46856	4.71595	6.20412	4.57836	9.45423	9.13232	9.60431	12.6007	13.8368	9.94292	10.9974	11.5763	8.63116	4.65664	5.95824
RB965902	13.9312	8.66459	10.2765	14.3255	7.41045	10.9235	12.0584	13.9312	10.4714	7.54067	11.2334	11.0654	10.4105	9.92138	12.7273	6.2315	11.6407	9.56994	8.29764	8.7874	13.0134	9.02704	7.29866	4.7041	13.4024	11.5922	10.4922	7.5073	7.13442	6.02601	5.43921	6.58994	4.59765	5.94923	5.60853	4.71463	5.74017	4.56684	9.93361	9.12727	10.0588	13.0995	14.7146	10.21	9.30201	12.3424	7.24742	4.71434	6.29653
RB965902	13.6341	8.527	11.0656	13.1806	7.64427	10.9897	11.6891	13.5382	10.9194	8.11717	11.0479	10.7918	9.87873	9.58641	13.7291	7.16692	11.3584	9.74271	7.95607	9.5418	13.1013	8.70188	7.56824	4.93861	13.459	11.0515	10.4652	7.47998	6.15421	5.85332	5.50049	5.30005	5.45484	5.53529	5.12441	5.15859	5.98773	4.81149	9.60983	9.35429	10.4825	14.0457	14.2011	10.6232	11.3763	12.0219	7.2336	4.73627	5.66271
RB965902	14.2523	8.60857	10.5151	14.086	7.93106	10.8814	11.4945	15.106	10.8912	8.40814	11.647	11.3736	10.185	10.603	13.1847	7.7752	12.1246	10.4777	8.62341	8.66044	13.625	8.71936	7.49733	4.75517	12.544	9.36861	11.7265	7.24924	6.60388	5.90289	5.36269	6.03086	6.04273	5.19655	5.23629	4.01222	5.09992	4.6284	9.09489	8.5451	9.17006	11.5969	14.1294	9.74442	9.70927	11.4033	8.66086	4.62236	6.29623
RB975375	12.452	4.72433	5.75448	11.4328	5.87595	14.9243	9.83721	6.44415	9.35163	8.90415	7.2724	4.27465	8.79214	11.9997	10.741	8.27345	7.9125	5.52028	NA	NA	NA	7.87439	14.3165	6.8125	10.9239	11.5517	6.69824	5.49234	11.0108	5.94931	5.6256	5.30295	4.35418	11.3354	5.02227	2.51346	11.5902	8.29111	8.31409	12.8356	3.85994	10.8924	8.22717	9.06629	10.8327	4.98082	NA	5.39387	5.15467
RB975375	11.6272	4.55282	6.45573	11.8917	5.40849	14.7204	8.88314	5.95671	8.28039	8.08567	6.6959	4.52297	9.06077	11.7867	10.5879	7.77443	7.02746	7.18036	NA	NA	NA	7.18681	14.3151	6.70744	10.0565	11.2798	7.08592	5.72002	11.1652	5.84726	5.45774	5.11954	4.80673	10.9335	5.01296	2.83478	11.2185	8.05474	8.60401	11.8979	3.77802	10.4639	7.54614	9.16244	10.1704	4.00315	NA	5.23511	5.30342
RB975375	12.7086	4.42692	5.85176	11.9326	5.77065	13.7551	9.78777	6.35331	9.21224	9.0477	7.32748	4.26109	8.05375	11.1436	11.4354	7.90981	7.82906	7.51877	NA	NA	NA	8.35192	12.5871	6.90972	10.0651	11.6681	7.14294	5.60618	11.9706	6.06725	5.39845	5.76205	4.35418	11.2211	5.11613	2.83478	11.4573	7.26941	7.02447	10.0909	3.79745	10.8751	8.38872	8.97731	11.3747	4.50274	NA	5.08693	5.03846
RB975375	11.973	4.38479	6.02066	11.6656	5.88835	15.2102	10.0557	6.04202	9.42587	8.91959	7.19677	4.09803	9.69948	10.3373	10.5199	7.912	7.8152	5.96347	NA	NA	NA	7.61227	14.1835	6.66672	10.0743	11.328	6.76505	6.56187	11.1417	6.402	5.44452	5.18063	4.60762	11.5187	5.15458	2.76089	11.4645	8.28774	8.83091	11.4096	3.35959	9.60109	8.30062	9.24349	10.5902	4.87109	NA	4.71655	4.81977
RB975375	12.0292	4.52222	6.02066	12.7405	5.90979	14.8067	9.14756	5.76503	9.54307	9.10477	7.45909	4.1487	8.90154	10.4506	10.4208	7.53305	7.81084	6.54572	NA	NA	NA	7.66549	14.8148	6.77409	10.3958	8.62806	6.92304	5.8451	11.7358	6.02481	5.17019	5.58535	3.64818	11.7477	4.8054	3.22999	11.5561	8.91418	8.79696	12.1953	4.19224	10.4581	8.16637	9.36268	10.6036	4.58945	NA	5.00218	4.87599
RB935744	13.4833	5.36967	9.53131	12.9508	6.76455	14.2135	10.5152	5.43948	9.77967	9.47263	8.0638	5.06533	11.8692	13.3422	11.6195	7.9552	8.86854	6.65663	NA	NA	NA	7.40792	13.2849	5.48311	10.254	10.6826	8.5587	8.45494	11.2031	5.93073	5.34927	5.39955	8.0932	12.3158	5.88316	5.03054	11.1402	7.05575	7.93609	11.1449	5.2389	10.6947	8.10335	9.30625	10.1773	5.52971	NA	4.42888	5.8164
RB935744	14.7938	5.75688	10.4241	13.163	6.65615	13.4452	10.671	5.52573	10.4167	10.5733	8.03754	4.95563	12.7772	13.8644	9.84148	7.94603	9.28551	6.23735	NA	NA	NA	8.06941	14.1034	5.70628	11.5512	10.5804	8.75269	7.86309	10.8717	5.74722	5.80566	5.52793	4.88581	13.4905	6.24927	5.49463	11.6628	6.74512	7.35694	9.54905	5.54361	10.6284	8.61	10.1808	10.999	6.06302	NA	4.52897	5.72053
RB935744	13.9483	5.35479	10.1775	14.1531	6.91629	13.3845	10.4745	5.52573	9.73794	9.56123	8.08088	4.86922	11.4554	13.4865	10.9382	8.04057	8.86443	6.29577	NA	NA	NA	8.23167	13.378	5.5947	10.8255	10.3962	8.54273	8.40993	11.7446	6.34394	5.6551	5.39958	7.41309	12.608	5.94709	5.77497	11.5472	7.35822	7.28751	10.3148	5.71183	10.5435	8.54973	9.54317	11.1689	5.8865	NA	4.42768	6.1971
RB935744	13.5642	5.26374	7.79244	13.0879	6.68519	14.6009	10.6179	5.5202	10.4853	10.1289	7.88071	4.26205	9.98574	12.5684	11.6826	7.78018	8.97058	6.29577	NA	NA	NA	7.96576	13.0499	3.85124	11.0221	10.7908	8.86843	8.11191	11.418	5.43728	4.65214	5.44851	8.0093	12.2317	6.023	4.07232	11.7544	7.38169	8.02676	11.1033	4.80413	10.7512	8.69928	9.47368	10.9267	5.88248	NA	4.2041	6.05673
RB935744	14.497	5.43627	9.69084	13.8522	6.75554	13.5821	11.0763	5.6175	11.3757	9.93403	8.01573	4.56998	12.2796	13.4599	11.2179	7.44561	8.99727	5.99333	NA	NA	NA	8.35919	13.0739	4.79958	11.4292	10.6433	8.74862	9.20977	11.3106	5.27693	5.28417	5.22234	7.59144	13.4541	5.62776	5.09312	11.6926	7.42402	7.08808	10.5446	5.74093	11.5235	8.83493	10.2801	11.3092	6.31274	NA	4.54877	6.19509
[truncated: 2 more columns]

## Sheet: Buds
Genotypes	Alanine	Arginine	Asparagine	Aspartate	b-Alanine	GABA	Glutamate	Glutamine	Glycine	Isoleucine	Leucine	Methionine	Phenylalanine	Proline	Serine	Threonine	Tryptophan	Tyrosine	Valine	5-Oxoproline	Putrescine	cis-Aconitate	Citrate	Pyruvate	Succinate	Benzoate	2-Ketogluconate	Caffeate	4-Hydroxybenzoate	Dehydroascorbate	Glycerate	Similar to Itaconate	Lactate	Nicotinate	Quinate	Xylose	Fucose	Sorbose	Fructose	Galactose	Similar to Ribulose	Sucrose	Trehalose	Glycerol	myo-Inositol	Xylitol	Uracil	Orthophosphate	Adenine
	B1	B2	B3	B4	B5	B6	B7	B8	B9	B11	B12	B14	B16	B17	B18	B19	B20	B21	B22	B23	B24	B26	B27	B29	B30	B31	B32	B33	B35	B36	B40	B41	B42	B43	B45	B46	B47	B48	B49	B51	B52	B53	B54	B55	B57	B58	B59	B60	B61
RB937570	13.883	3.96424	9.03563	14.2451	7.78132	9.28414	12.5847	11.1697	9.32447	9.8708	9.47421	7.92312	5.99619	10.1458	11.21	8.4392	8.27692	8.94311	11.3434	10.3639	7.4565	8.59478	8.31058	6.12113	9.09447	7.87449	9.70904	8.90132	5.55973	6.00317	6.26701	7.88112	11.9631	5.89925	14.8324	9.77814	6.8851	15.8916	16.1173	14.4678	3.36732	13.9284	7.6987	11.6651	13.3105	8.38894	5.64953	14.0829	5.30204
RB937570	14.787	4.98351	8.5055	14.1908	7.40182	9.06403	12.8842	11.5724	9.67046	9.91189	9.38528	7.67341	6.21787	10.9485	12.0632	8.85926	8.24924	8.96629	12.1998	10.7257	7.54123	8.00977	8.13247	6.89645	9.37626	8.75047	9.31588	9.25001	6.04914	6.32513	6.25847	7.9846	12.5912	6.17014	12.2918	9.93787	7.16684	13.6522	13.3545	12.3899	3.93119	13.2563	8.15646	12.1142	12.2362	8.21034	6.55439	13.8484	5.36654
RB937570	12.873	4.14638	7.40637	13.8275	8.59195	8.34104	12.1549	10.6819	8.99569	9.15539	8.9079	7.7268	5.59731	10.137	11.0612	8.2842	7.96472	8.82471	10.7328	10.0196	8.02504	7.55766	7.90582	6.364	9.13614	8.42287	9.55494	10.0534	5.80444	6.02086	5.65633	8.28441	11.541	6.0347	14.8643	9.93787	7.59356	15.956	16.4021	14.5256	3.64925	12.5811	7.28695	11.0239	13.3628	8.77486	6.62728	13.9001	5.33429
RB937570	13.7313	4.36471	9.07449	14.3304	8.05933	8.8964	12.8708	11.0367	9.29358	9.21622	9.38664	7.37033	5.95812	10.1751	11.2138	8.23548	8.01181	8.79551	11.036	10.6983	7.39776	7.87686	8.181	6.34574	9.16245	8.78938	9.52468	10.0216	5.92679	5.88533	6.45227	8.98752	13.0269	7.38416	14.5561	10.0976	7.56191	15.8915	16.153	14.3682	3.64925	13.2593	8.41963	11.505	12.9762	8.45805	7.67791	14.6902	5.35042
RB975201	13.83	6.4241	11.367	13.3567	7.96014	10.5571	12.2127	11.6735	10.3759	10.345	10.0825	8.1597	5.74821	10.3357	12.0586	9.39321	6.89666	9.09416	12.0824	10.0471	11.392	9.24802	9.109	5.96968	8.59074	7.77668	11.1968	9.30146	6.74468	6.34281	6.65913	7.57025	12.2947	6.86283	14.7481	10.0981	6.88887	15.9498	16.081	14.2668	4.66014	13.0461	7.75935	10.9592	13.4967	8.62	7.03587	11.4882	6.35663
RB975201	13.9169	6.23035	11.4548	14.2483	8.50347	9.7523	12.7765	11.8035	10.065	10.8975	10.5416	8.46891	5.68166	10.9385	12.1929	9.67024	7.80701	9.70525	12.4804	10.589	11.3911	9.3303	9.40664	6.29043	9.05608	8.38424	11.5975	9.37805	7.2828	6.80313	6.916	8.2091	12.3179	7.20513	15.1105	10.353	7.27705	16.0027	16.3861	14.37	3.34467	13.256	8.02895	11.3442	14.1146	8.87033	7.67922	12.0963	6.93865
RB975201	13.6592	5.97201	11.4619	13.4828	8.05717	9.7039	12.2575	11.2316	9.87932	10.5711	10.1355	8.24325	5.8388	10.2102	11.8679	9.32471	7.43195	9.15693	12.1701	10.092	10.8084	9.04393	8.93987	6.01185	8.75098	8.06262	11.1412	9.74743	7.33157	6.24994	6.45607	7.74632	11.7606	7.52935	14.7263	10.1206	7.08555	15.9656	16.0338	14.3111	4.98652	12.988	7.56693	11.0595	13.6102	8.94237	7.53641	11.8815	6.67898
RB975201	13.9103	5.91762	11.5407	13.266	7.89218	9.51348	12.5363	10.2103	9.78467	10.4143	9.99342	8.07179	5.66868	10.183	11.9418	9.08201	7.22429	8.97014	12.3998	10.3725	11.7709	9.89317	8.74386	6.26682	8.71715	8.77035	11.3262	9.97879	6.75572	5.03469	6.85657	7.81589	11.5488	7.06521	14.7868	10.2245	7.20672	16.0438	16.4337	14.37	4.72413	13.3535	7.77776	11.2828	13.5794	8.47967	7.23716	11.5294	6.62492
RB975201	13.4504	5.71764	10.6087	13.0008	7.95819	9.10862	12.2663	10.5991	9.50048	9.53031	9.16711	7.38291	5.47094	9.48286	11.692	8.8429	7.27045	8.93833	11.7489	10.1857	11.1399	7.47665	9.15423	6.05904	8.78828	8.19273	11.2384	9.55314	7.54094	5.92844	6.46387	7.92473	11.5876	7.24592	14.9066	9.94064	7.53818	16.0515	16.31	14.532	4.42757	11.989	7.78804	10.7289	13.5515	8.79684	7.97293	12.0186	6.40664
RB835486	13.7015	5.85411	9.36646	14.2863	8.12429	9.29697	12.8409	10.7526	9.52749	11.5405	11.3866	8.98724	6.71596	11.1827	11.6532	9.30057	7.24824	9.67271	12.572	10.5986	9.59995	7.83759	7.92699	6.23672	9.02286	7.81236	9.52612	9.99718	7.45281	5.58847	6.32405	9.00073	11.9317	7.54545	14.8616	10.0664	7.70799	15.9029	16.1929	14.5669	3.85313	12.2712	6.85554	11.2635	12.3797	9.07536	7.64706	12.2652	6.7245
RB835486	14.6807	6.16582	9.70579	14.2236	7.98725	9.73612	12.7409	11.3042	8.9132	11.6082	11.4354	8.96256	6.94934	10.9376	12.366	9.68747	7.63653	10.1068	12.5296	10.6103	9.70849	7.80632	8.41805	6.2951	8.85131	7.84684	9.34421	10.0841	6.13193	6.39201	6.72849	8.93087	10.3714	7.03724	14.6681	10.0885	6.66325	15.8045	15.8219	14.5975	5.03486	11.8173	6.06325	11.4182	13.1111	8.2593	6.188	12.4123	7.72831
RB835486	14.001	5.28817	9.50471	14.4229	8.57582	8.02209	13.067	10.9969	9.50606	9.10865	9.04062	7.67282	6.16132	10.6804	11.9245	9.06121	7.65466	9.7341	11.7584	10.9005	9.11545	7.54921	8.97488	6.28834	9.42198	8.22077	9.00203	9.88532	7.7793	6.20808	6.89432	9.05148	10.9544	7.53392	14.3248	9.94991	7.72701	15.6282	15.8659	14.4406	4.73122	11.7082	7.27403	12.0096	13.672	8.81999	8.05304	12.8115	7.81812
RB835486	13.3376	6.10834	8.88887	14.2236	7.80345	9.93234	13.2471	10.9339	8.98852	11.0681	10.4537	8.5615	6.53351	9.87993	11.5611	8.75938	8.01181	9.45966	11.7379	11.0299	9.49038	8.03216	8.35227	6.3332	9.4385	8.08646	9.29079	10.1825	7.70033	6.06285	6.34631	9.71671	10.5603	7.88412	14.9498	10.2492	8.02909	15.8599	16.0466	14.8527	5.12581	11.9322	6.73094	11.5086	13.4039	8.79964	8.06211	13.757	6.91048
RB966928	14.8951	6.467	10.0198	14.6284	7.8354	9.98828	13.4906	12.144	9.39108	11.4563	10.8124	9.36735	6.96126	11.3422	12.6997	9.39909	8.29359	10.6792	12.6461	11.1835	7.2456	8.81508	8.52979	6.03453	9.02631	8.0859	9.69712	9.74411	7.15224	5.82865	6.15686	9.45437	11.919	7.5631	14.5652	9.14393	7.11513	15.2682	15.3596	14.3957	3.6644	13.1306	8.5557	11.446	13.384	8.93094	7.57129	14.7281	7.16428
RB966928	15.3412	6.21794	10.4762	15.1524	7.16197	8.75461	14.0916	11.3846	9.39147	10.5467	9.87853	8.53623	6.69604	11.0897	12.8583	9.16951	8.82131	9.54519	12.4095	11.865	5.92136	8.71664	8.66527	6.27546	9.45089	8.17268	9.86683	9.41844	6.77514	6.57286	6.11016	9.6777	11.0719	7.71679	13.3223	9.53499	7.69865	13.8898	13.4934	13.5528	3.71816	13.9508	8.28848	12.1373	12.3367	8.63031	7.18859	14.7545	6.48562
RB966928	14.2203	5.33541	9.67326	14.1143	7.92962	8.79822	12.5836	11.5895	9.1919	10.4348	9.05357	8.92644	6.17645	10.1382	12.1315	8.78248	7.60354	9.74313	12.1068	10.4233	8.3746	8.20511	8.80484	6.51638	9.0153	8.31479	9.74455	9.85551	7.13638	6.38499	6.54257	9.02442	11.6518	7.52534	15.1888	9.39474	7.5812	15.9446	16.1289	14.9111	3.61065	13.1621	7.88094	12.3522	13.1323	8.44593	7.57838	13.9355	6.52038
RB966928	14.3495	6.00678	10.5437	14.5017	8.43585	9.7675	13.7595	11.6186	9.32482	11.8056	11.214	9.45511	7.39859	11.0988	12.5699	9.90458	8.52912	10.7814	13.0119	11.4926	7.18052	9.12973	8.80076	6.27546	9.4111	8.80611	10.6071	10.3201	7.7655	6.40779	6.67316	9.82459	11.5476	7.60174	14.2118	10.0663	7.95998	15.4006	14.994	14.1723	3.6644	13.2724	8.42879	11.0828	13.2804	8.51407	8.12032	13.5369	6.72342
RB72454	12.4082	5.18617	8.11414	13.1953	7.8904	9.16908	11.9779	11.6129	9.31602	10.3654	10.0486	8.27989	6.43936	10.126	11.0634	8.70306	7.53134	9.07006	11.4937	9.92989	9.02523	6.51646	8.52716	6.52328	9.15335	8.70489	9.06458	8.84459	5.85923	6.9627	5.89721	8.20859	11.9149	7.01003	15.4159	9.66244	7.30069	16.2021	11.8894	15.0684	3.92541	13.7081	8.2681	11.7684	12.6935	8.69772	6.77059	11.5885	5.89766
RB72454	13.2622	6.63466	11.3291	14.0043	8.04898	9.53093	13.1787	11.6874	9.37417	11.0119	10.6837	9.07539	7.08868	10.4959	11.2877	9.0336	8.44676	9.77007	12.1133	10.9482	9.81903	6.44773	8.57259	6.42691	9.40724	8.27635	9.93069	10.0957	7.71891	7.63698	6.50552	8.67716	11.1113	7.60256	15.2427	10.0294	7.8039	16.0568	12.2186	14.887	5.34675	14.0419	7.98395	11.2337	13.6088	8.69772	8.14153	11.7724	7.07177
RB72454	12.9947	6.53625	10.9299	13.7136	8.3223	9.38826	12.4913	11.75	9.53866	11.2522	11.0128	9.00971	6.85301	10.9232	11.3634	9.29814	7.84998	9.79923	12.4369	10.3286	9.53374	6.33635	8.86332	6.49709	9.32557	8.74443	9.49378	10.1092	7.90505	7.35336	6.56442	8.99331	11.5086	7.99027	15.2796	10.2247	7.86471	16.414	12.3035	14.8358	5.39037	14.1402	8.17223	11.7613	13.3314	9.36506	8.32601	12.2667	6.98841
RB72454	13.4898	6.91268	11.6429	13.8557	7.76992	10.3315	12.5271	11.542	10.1861	11.9146	11.565	9.30536	6.89172	11.2638	11.2149	9.33561	8.051	9.53831	13.0404	10.3902	9.83777	6.04484	9.11638	6.64583	9.16245	8.48696	9.49829	9.82623	7.24484	6.12681	6.85405	8.23571	11.7806	7.65835	15.5963	10.0972	7.85498	16.3978	12.8026	15.1426	4.69327	13.6648	8.25546	11.505	12.8758	9.02286	7.53206	12.0503	6.221
RB965917	14.9047	6.19913	11.0149	15.2839	8.05859	9.7675	13.847	12.32	9.83973	11.998	11.8433	9.68979	7.25831	12.4286	12.954	10.4031	8.52197	10.1095	13.8626	11.5833	8.52235	9.1881	8.81331	6.39545	9.23704	8.43853	10.1458	10.9045	7.47857	6.25185	6.57682	9.60045	12.3953	7.73295	12.5388	10.1952	7.68299	14.3159	14.3935	12.7924	4.90345	13.3481	8.00662	12.443	14.187	8.88862	7.66695	14.8927	7.24454
RB965917	14.6976	6.12795	10.7432	14.7642	8.62204	9.15575	13.194	12.591	9.85664	11.4233	11.2822	8.92413	6.456	11.7425	12.595	9.89319	8.1215	9.74313	13.2066	11.0482	8.73417	6.90108	9.11753	6.30608	9.42802	8.84174	9.78893	10.1646	7.95833	6.20476	6.77591	9.20453	13.0416	7.75867	13.2491	10.0008	7.95843	14.8973	15.0849	13.4835	3.40895	12.0641	7.88452	11.7561	14.1901	8.80809	8.39767	15.1315	7.00773
RB965917	14.3636	6.0883	10.4264	14.6626	8.07662	10.9056	12.8708	11.8106	9.68228	10.6521	10.4157	8.43292	6.68872	10.9995	12.1551	9.29909	8.30879	9.97106	12.2018	10.6983	9.50707	8.72092	8.87533	6.55352	9.26543	7.97047	10.3585	10.2819	7.58905	6.24856	6.58744	9.15414	11.3992	7.53392	13.4592	9.97444	7.47927	15.3973	15.3771	13.4521	4.7743	12.8064	7.52655	12.1156	14.755	8.65378	7.68956	15.0008	6.67955
RB965917	14.6503	6.38113	11.71	15.2628	8.52703	11.6719	13.9277	13.0378	9.8469	10.9502	10.7587	9.17864	7.45419	11.8805	12.9313	10.0231	8.85018	10.6579	12.7692	11.4892	8.87526	8.29796	8.99261	5.90549	8.72016	7.14805	10.7028	9.86033	6.75947	6.24856	6.7739	9.04553	11.6137	7.05907	14.0982	10.6104	7.49443	15.5773	15.7261	13.9904	4.73287	13.8605	6.7737	11.6242	14.5795	8.88862	6.90482	14.9583	7.00371
RB965917	14.2794	6.19913	11.1798	14.9598	8.05859	10.8872	13.5568	12.2028	10.1879	11.8856	11.6491	9.60285	6.90131	11.8252	12.4663	10.1067	8.56028	10.134	13.2008	11.2594	8.73744	8.38174	9.16425	6.36986	9.33347	8.50942	10.6112	10.3098	7.52248	6.28907	6.50949	9.00295	12.7871	7.50597	13.2984	10.1952	7.78766	15.1273	15.1454	13.2977	4.78531	13.0282	7.85992	11.9847	14.4406	9.20398	7.75552	14.4639	7.09587
RB928064	13.971	4.82626	9.64464	13.9008	7.89966	9.58413	12.4406	12.1058	9.59719	9.49349	9.53135	7.74337	6.19002	11.3799	11.9946	8.86653	7.76054	9.60027	11.407	10.3139	9.04665	8.29131	8.63315	6.77519	9.63064	7.99669	9.37581	9.92068	7.69381	NA	6.86307	9.63541	11.2432	7.99398	13.6531	10.3312	7.89771	15.1382	15.2757	13.7224	4.19405	12.2901	9.156	12.0759	14.2681	10.852	7.38628	14.83	6.96152
RB928064	15.2284	6.38113	10.8956	14.7911	7.61759	9.44252	12.5975	11.5556	9.37485	10.913	10.352	9.13002	5.95643	10.9711	12.6214	9.23038	8.45119	9.93081	12.6703	10.4334	7.21387	8.56846	8.36711	6.29146	8.96416	7.92495	9.52629	9.92092	6.49022	NA	6.04777	9.16364	11.061	8.07418	14.2035	9.31781	7.13006	14.9564	14.8665	14.3361	4.33498	11.8967	9.3907	11.8176	12.8632	10.6918	6.8123	14.1931	6.28035
RB928064	13.4632	4.76704	10.1764	13.886	8.12738	9.70155	12.3994	11.5808	8.87204	9.90913	9.23022	7.77253	5.81548	11.0198	11.9247	8.82819	7.72225	9.92974	11.4301	10.2358	9.54323	9.00236	8.76083	6.50671	9.04117	8.32732	9.84561	9.90152	7.23343	NA	6.66751	9.15707	10.7399	7.56897	14.6923	9.76448	7.47054	15.9723	16.0155	14.6075	4.21797	11.3481	8.52483	11.4573	14.9526	8.90226	7.51082	14.9986	6.67565
RB928064	14.2049	6.43896	11.075	13.7177	7.95401	9.60833	12.4371	11.7049	9.08466	11.4195	10.999	9.19141	5.86379	11.2405	11.8303	9.55655	6.67966	9.58929	12.5449	10.2648	9.3279	8.27727	9.0472	6.01693	8.70343	7.7669	9.09752	9.14076	6.98307	NA	6.62122	8.58031	10.3294	7.03114	15.0508	9.6102	7.29807	16.4641	16.7641	14.6555	4.26642	12.0518	6.97119	11.4197	13.5482	8.84729	7.29209	13.6416	6.0748
RB928064	14.5265	6.41878	10.914	14.8544	7.89966	9.58413	13.113	12.0102	9.78361	11.0109	10.7275	8.77668	5.95643	11.4465	12.529	9.68551	7.89217	10.3298	12.4095	10.919	9.80416	8.70289	8.99586	6.57225	9.39688	7.96758	9.83736	10.0061	7.49367	NA	6.7825	9.61901	11.9315	7.64451	13.6704	10.0621	7.80585	15.4355	15.6738	13.6631	4.25335	11.8967	8.9859	12.9032	14.5897	10.1594	7.92992	14.9387	7.04627
RB855453	14.3027	7.05373	11.468	14.4173	8.2703	9.74422	13.1077	11.9464	9.72391	11.0774	10.9298	9.04195	6.84412	11.3473	12.1566	9.91508	8.11722	10.4183	12.5978	10.8612	9.12722	8.68185	9.34986	5.94015	9.25281	7.98662	9.65606	10.1209	7.84587	5.39046	6.732	9.46458	10.9568	7.91698	14.3405	9.59714	7.82546	15.6029	15.8622	14.3262	3.84309	13.2255	7.48797	11.5129	13.3049	9.43136	8.22142	14.4726	6.95894
RB855453	14.1831	7.26739	12.04	14.3106	6.192	8.33081	13.8168	11.6375	8.41045	11.5701	11.1222	9.27802	7.6944	10.702	11.887	9.51311	8.29184	10.0933	12.7615	11.4705	7.8014	8.46441	8.44628	6.2962	9.0564	7.48886	10.4854	9.57898	6.54654	5.72444	6.21003	8.64678	10.9155	6.87821	14.7856	9.8448	7.12765	15.9219	16.0268	13.388	4.36956	13.368	8.06307	11.3249	12.7844	8.10138	6.55923	12.1314	6.058
RB855453	14.5276	6.48364	10.4786	15.2312	7.8948	10.0498	13.8004	11.8122	9.761	11.2596	10.8155	9.0166	7.42083	11.0336	12.0506	9.47164	8.39821	10.3815	12.8989	11.5662	8.39898	9.16309	8.89807	6.91804	9.60445	8.64311	9.87296	10.2201	7.818	5.55745	6.77852	9.39059	10.9155	7.90377	12.5019	10.042	8.01628	13.7631	13.5115	12.4969	4.36956	14.2834	8.50151	11.8889	13.5691	8.8946	8.02364	14.3741	7.35871
RB855453	14.9081	6.18716	10.0083	14.7288	7.63106	9.94663	13.5688	11.5117	9.59575	10.5226	9.68318	8.82037	6.62983	10.4857	12.5296	8.93434	8.34449	9.64727	12.024	11.2751	7.88114	9.47051	9.12359	6.37013	9.26243	8.22154	10.2853	9.78733	7.25913	6.00447	6.4663	9.42413	11.0418	7.61944	14.2934	9.58263	7.67565	15.0143	14.9338	14.2331	4.60866	14.0877	8.15672	11.4959	13.1675	9.47751	7.69632	14.9848	7.0056
RB855453	14.897	7.60445	11.7449	15.5708	7.49704	8.26516	13.9951	12.8241	10.1518	11.1074	10.6377	9.03923	7.79438	10.8921	12.4632	10.3842	8.7485	10.1351	13.9416	11.6911	8.78615	9.38926	9.80016	6.46483	9.3058	8.45077	10.3133	10.429	7.67897	5.66921	6.71111	9.37339	10.7478	7.73785	12.4961	10.1379	7.8951	14.1375	14.0211	12.4959	4.65692	13.7152	8.57433	11.2569	13.358	9.64906	7.9191	14.8135	7.41344
RB985476	12.8607	7.41524	14.8784	14.1629	7.98976	10.6162	12.6787	11.9652	9.9128	11.0861	10.7037	9.34686	6.77364	10.6818	11.3389	9.35934	8.7694	9.45849	12.6711	10.469	11.2855	7.04908	9.08357	5.92173	8.76656	8.19796	9.71755	9.41754	7.25044	5.87253	5.89361	8.50192	11.9862	7.48003	14.7558	9.60295	7.43699	15.909	16.1162	14.332	4.73601	13.1418	7.60911	10.5163	13.3984	7.50052	7.68657	10.3239	5.80797
RB985476	13.3235	8.54883	12.4634	13.5549	7.67903	10.9143	11.6383	13.1943	11.2247	10.9558	10.8203	9.24758	6.93055	10.7437	11.9104	9.69839	7.20074	9.32761	12.5532	9.60022	9.34819	7.07437	10.6096	5.81694	8.31909	7.93042	9.79219	8.82085	6.83818	5.84266	5.89634	7.58714	12.3313	6.59967	14.9691	9.52174	7.02732	16.3169	16.3653	14.3569	3.79652	13.0384	7.11208	10.7331	13.3021	8.40223	6.84319	11.1014	5.68258
RB985476	13.5143	8.28482	14.5173	14.7806	8.5348	11.2928	13.5915	13.5287	10.8737	11.86	11.2075	9.95301	7.48913	11.0312	12.2915	10.2566	9.07784	10.2711	13.2825	11.2999	10.567	7.09965	10.6481	6.16183	9.06718	7.66287	9.86683	9.69467	7.44316	5.8576	6.02832	8.78371	12.0669	7.51447	15.1919	10.0509	7.59151	16.6436	16.2407	14.6833	4.60603	13.0364	7.08894	10.9499	14.1724	8.1032	7.66695	11.3126	6.20529
RB855536	13.5538	6.82424	9.92736	14.2333	8.84126	10.3999	13.3655	11.8664	9.44872	11.7227	11.7602	9.31444	6.59684	11.0713	11.6942	9.78355	8.55707	10.4726	12.5935	11.1403	9.79447	7.52	9.54361	6.67398	9.71402	8.05145	10.7387	9.95766	7.07686	6.12054	6.69946	9.20523	11.4901	7.23481	15.5899	10.8123	7.85981	16.2309	NA	15.1592	4.43259	13.4758	7.7947	12.173	14.3928	9.31405	7.45246	13.9432	6.44676
RB855536	13.4522	6.86292	11.5884	14.1715	8.36196	10.748	12.9661	12.472	10.0405	10.4234	10.1478	8.87359	6.4183	10.2237	11.7571	9.54515	8.06393	9.66364	11.9338	10.7933	9.58032	7.52	9.34437	6.47543	9.4388	8.2993	10.1481	10.3031	7.35017	6.42755	6.67599	9.27883	11.6849	7.53848	15.2686	10.357	7.6971	16.3962	NA	14.8778	4.65369	13.6241	8.13409	11.505	14.063	8.73452	7.5135	14.2172	6.50351
RB855536	12.5242	7.08779	11.975	13.832	7.67553	10.1937	12.4461	11.3988	9.53878	11.1493	11.0905	9.48834	6.84096	10.6206	11.2278	9.50273	7.87284	9.83225	12.3198	10.2423	9.56936	7.6694	9.13399	5.76363	9.12883	7.42333	10.5189	9.79734	6.8269	6.25209	6.52299	8.15794	11.1054	6.97981	14.7976	10.3323	7.58947	15.9075	NA	14.3459	4.64764	12.7695	7.49823	10.9663	13.2796	8.68564	7.07626	13.1171	5.53911
RB855536	12.9024	7.62715	11.7633	13.6913	8.29601	11.0378	12.6199	11.8106	9.93256	11.9143	11.9847	9.71294	7.15279	11.0064	11.6651	10.1039	7.85538	10.0241	12.8367	10.5209	9.65187	7.74988	9.51277	6.46409	9.42474	8.31479	10.5462	10.646	7.70719	6.28907	7.01874	8.82545	11.4268	7.68569	15.3249	10.5556	7.88707	16.389	NA	14.7943	4.65692	13.0986	7.41597	11.5798	13.5644	9.19269	7.92945	13.8775	6.67236
RB855536	13.3615	7.44712	12.5882	13.1501	7.94068	10.6388	11.4149	12.8346	10.3539	10.4843	10.4321	8.92644	5.97532	10.1102	11.4233	9.41514	6.24175	8.74665	12.2298	9.48465	8.99132	7.14072	10.02	6.80168	9.3341	8.40674	10.1114	9.70168	7.86421	5.51343	6.40535	8.50789	11.4268	7.35798	15.3618	9.72777	7.59323	16.2309	NA	14.7943	3.77211	12.1906	6.71307	11.1151	12.3407	7.54974	8.14658	14.1338	6.4135
RB867515	14.549	5.28025	8.70898	14.2138	7.80447	8.86899	12.3202	11.3143	9.79215	9.67583	9.80575	7.60701	6.16558	10.8218	11.6898	8.57755	8.5042	9.17607	11.4141	10.2825	8.21431	7.74563	NA	7.29917	9.97285	9.31439	9.00472	10.1138	7.25952	5.98721	6.58911	9.41693	12.7426	7.8771	7.92503	9.43999	7.70238	13.7846	11.6869	12.5269	4.9186	13.3167	8.31312	12.6394	12.5636	9.09899	7.91354	14.0617	6.34611
RB867515	14.9246	5.78254	9.09703	14.5896	8.13539	9.78255	12.9748	11.692	9.04229	10.8438	10.8674	8.39749	7.08273	11.2214	11.7654	9.3747	8.01016	9.71579	12.1513	10.8423	7.99757	8.08868	NA	7.07884	9.71651	9.38778	9.21058	9.97322	7.16777	4.53539	6.88938	9.53688	11.5389	7.54802	11.7283	9.84929	7.946	14.2978	11.5993	13.2948	5.06196	13.13	8.8209	12.6967	13.2691	10.6073	7.74065	14.1079	6.37636
RB867515	15.616	6.19476	8.96185	14.7503	8.06001	9.66024	13.6787	11.8124	9.66234	11.0785	10.5272	8.97742	7.2587	11.4629	11.6761	9.54584	8.66212	9.98942	12.4271	11.4385	6.96991	8.44528	NA	6.7269	9.69062	8.60553	9.80002	10.4096	8.12797	6.03419	6.62884	9.7421	12.864	7.95581	13.5532	9.64464	7.978	14.3153	11.8601	13.671	4.28114	13.7465	8.73181	12.3569	12.9583	11.0981	8.62804	14.8009	7.10015
RB867515	13.3531	6.08492	9.06255	14.2141	8.01334	9.21025	12.3357	11.0323	9.23903	9.59647	9.3332	7.80137	6.74736	10.1598	11.5206	8.57499	7.95374	9.50914	11.5836	10.2587	8.92062	6.65066	NA	7.44855	9.82799	8.74247	9.6556	10.5872	7.88327	5.66509	7.26668	9.23639	12.1748	8.19025	11.7283	10.2222	8.4001	14.3485	11.8601	14.0623	4.44942	12.328	8.73181	12.1995	13.138	11.5241	8.34404	13.5941	6.6937
RB867515	13.9872	5.4805	8.97883	15.0346	8.49492	8.92041	13.0651	11.5174	9.17804	10.9297	10.3863	8.3956	6.93409	11.0064	11.7285	9.51797	8.37572	9.70794	12.2878	10.914	8.68034	8.28587	NA	7.02729	9.71208	8.85756	9.5683	10.7116	8.0304	6.10359	6.9757	9.41676	12.8725	7.95447	13.7068	9.78903	8.38068	14.9964	12.294	13.707	4.80878	13.5439	9.06142	11.8922	12.9633	10.0159	8.35515	14.2018	6.70674
RB92579	14.3486	5.63527	10.8604	14.4254	8.53922	8.71319	12.9761	13.4104	9.95535	9.66612	9.1612	7.37048	6.17138	11.5661	12.8399	9.86144	7.24126	9.45465	11.5357	10.7278	9.05018	8.89648	9.60349	5.80728	8.74749	7.76283	9.5666	8.39531	5.71333	5.92138	6.30983	9.09592	11.3082	6.24017	14.5237	9.81661	6.64082	15.6347	16.0155	14.2691	4.49914	13.3635	8.43907	11.4773	13.0717	8.1858	6.26584	13.797	6.72465
RB92579	14.6673	6.03167	10.6838	14.2017	9.1311	8.93926	13.2416	12.7265	10.158	10.913	10.7509	8.20578	7.01448	11.0935	12.9808	9.98274	7.83848	10.1475	12.494	11.0423	9.96899	8.6192	9.48496	6.70558	9.91432	7.92206	10.0391	9.98175	7.32806	6.19981	7.39319	9.27511	12.4062	6.24017	15.4168	10.1701	8.0834	15.8955	16.1251	15.0222	4.40946	13.1917	8.42842	12.0296	13.6187	8.78321	7.97745	13.7964	7.4474
RB92579	14.0303	4.7371	9.95837	14.3517	9.13595	9.03995	13.2118	12.8754	9.79579	10.3717	9.63856	8.27144	6.72542	11.0622	12.7214	9.55695	7.58652	9.81027	11.8778	10.9482	9.49268	8.53085	9.75509	6.8375	9.3183	7.80993	10.0763	9.60223	7.29168	6.75746	7.01175	9.3779	11.4419	7.53317	14.6972	9.81661	7.67761	15.587	15.74	14.2705	4.54465	13.6334	7.89152	11.0834	13.2877	9.15397	7.91034	13.3293	6.90527
RB92579	14.2962	5.6294	10.5337	14.0263	8.79827	9.11951	12.9218	13.2364	10.2505	10.1866	10.0627	7.67789	6.76429	11.1865	13.1223	9.93425	7.67428	10.0045	12.1784	10.8187	9.99294	6.7185	10.0976	6.7661	9.62446	8.32865	10.2542	9.81398	7.72944	7.0087	7.60488	9.05292	12.3181	7.29779	14.8915	9.86368	7.97287	15.9239	15.9971	14.4945	4.66878	12.0372	8.25465	12.0801	14.2883	7.93383	7.89812	13.757	7.02117
RB92579	14.1018	6.11357	10.8956	14.1272	8.12533	8.8844	12.7189	11.8743	9.00779	10.582	9.87367	7.88499	6.23678	10.5592	12.3944	9.41534	7.47775	9.27387	12.0233	10.5175	8.76454	8.3127	9.04592	6.0128	8.887	7.78682	9.58669	9.45818	6.9381	6.51909	6.13953	8.70058	9.6991	7.07946	14.9283	9.41606	7.55779	16.4362	16.7477	14.6379	4.37369	12.6324	7.83414	10.7161	13.4087	8.93667	7.28381	13.3877	7.00737
RB975242	13.4077	6.40115	10.3657	13.1118	7.65576	10.141	11.8024	11.8089	9.51184	10.887	10.77	9.03077	6.53485	10.4804	11.204	9.35936	6.97151	9.76996	12.3917	9.71528	10.1871	8.57964	9.36574	6.29517	8.94121	7.97607	11.105	9.50635	6.77498	6.32717	6.27497	8.33613	10.6722	6.97293	15.138	10.3847	6.85618	NA	16.434	14.7381	3.92551	13.1417	7.6583	11.1879	13.2115	8.67323	7.28759	12.2472	5.75845
RB975242	13.1974	6.36084	10.3655	13.0986	8.04721	10.3914	12.0522	11.2103	9.50335	11.2914	11.1098	8.85814	6.64873	11.469	11.1419	9.49279	7.01317	9.66589	12.458	9.94707	10.1344	7.98116	9.14722	6.39533	9.12414	8.05119	10.7491	9.75595	7.64808	4.72598	6.42099	8.83648	11.2602	7.34799	15.3255	10.4059	7.36779	NA	16.4672	14.897	4.05845	13.0669	7.887	11.3895	13.1693	9.18161	7.33068	11.4964	6.41037
RB975242	13.5875	7.20436	12.0198	13.5085	7.94301	10.2172	12.5737	11.0492	9.90349	12.048	11.7366	9.26299	7.15709	11.0123	11.4614	9.47164	7.40365	9.9078	13.5323	10.4424	10.8302	9.09215	9.05283	6.29407	8.88076	8.08424	11.1643	9.38032	6.81574	6.33922	6.60777	8.37145	11.0226	6.81243	14.6601	10.7148	7.43026	NA	16.3449	14.3467	4.39947	13.2889	7.5385	11.3552	13.3061	8.74821	7.08003	12.2067	5.94092
RB975242	13.5943	6.69218	11.053	13.7018	8.04587	10.2702	12.3368	11.4314	9.97975	11.5517	11.4461	9.40047	7.10284	11.1041	11.2403	9.67477	7.62856	9.52835	13.3138	10.2282	10.9155	7.84313	9.09323	5.99744	8.86938	7.75652	10.3629	9.86033	7.17811	6.45304	6.13165	8.52523	10.4764	7.2976	14.8428	10.3067	7.59151	NA	16.0241	14.3867	4.19543	13.2992	7.70384	11.1563	13.0925	8.93667	7.39087	11.6063	6.05559
RB975242	13.3482	6.80235	11.461	13.6303	8.11191	10.944	12.276	11.402	9.81314	11.3092	10.7873	9.34003	6.74973	10.762	11.2038	9.51406	7.32313	9.85805	12.9667	10.1356	11.143	8.91925	9.92879	6.51321	8.97865	8.38795	11.5502	9.57675	7.27121	5.96135	6.57682	8.19329	10.8579	7.18766	15.6564	10.53	7.49366	NA	17.057	14.5921	4.39829	13.778	7.97106	11.4444	13.6939	9.31252	7.56422	12.2154	5.91971
RB965902	14.0806	8.14519	11.6543	14.7957	8.50253	8.73346	13.1946	12.1478	9.70195	11.9539	11.9953	10.0062	7.51452	11.3484	12.0121	10.1879	8.01345	10.5549	13.194	10.9569	8.21851	8.02321	8.46007	5.97784	9.14717	8.23994	9.00669	10.1009	6.9171	4.83135	6.05836	9.30171	11.1497	7.91575	14.4908	9.54853	7.57451	15.3811	15.625	14.4533	4.75826	13.2626	7.79845	11.4494	13.5129	8.18198	8.13901	14.2401	6.75866
RB965902	14.9097	8.60442	12.5714	15.0369	9.21725	10.0294	13.7402	12.9719	10.1747	11.9769	11.9433	10.5751	7.43444	11.5211	12.6812	10.3216	8.45673	11.1552	13.7828	11.4895	8.62804	8.47564	9.78032	6.44901	9.1156	7.73045	9.79984	9.7745	6.56947	5.72343	6.33096	9.24381	11.9706	7.66722	14.9174	10.3625	7.36788	15.2721	15.0083	14.6106	4.69116	13.5248	8.1357	11.6121	14.3851	8.81889	7.05721	14.9477	6.67955
RB965902	14.7665	8.14137	12.664	15.472	9.10706	9.38977	13.4795	12.5585	10.2586	11.5254	11.2343	9.80293	7.211	11.4499	12.431	9.69328	8.57103	10.0579	13.6602	11.2911	8.7522	9.24886	9.10042	6.40302	9.08351	8.50901	9.13967	9.56386	6.75581	6.33792	5.85407	9.4286	11.6393	7.59624	13.3491	9.96889	7.51726	14.4058	14.3916	13.5763	4.83864	13.674	8.12641	11.1116	13.4016	9.12564	7.28891	14.9299	6.31669
RB965902	14.001	7.28484	11.7482	15.0773	8.66357	9.21986	13.1889	11.9649	9.74443	12.0525	11.4825	10.0255	7.03956	11.5797	11.9418	9.94429	8.07588	10.0064	13.4723	10.9845	8.9134	8.15487	8.93716	6.42034	9.21084	8.57851	8.98956	10.183	7.42601	6.00103	6.15949	9.14437	11.3959	7.91343	14.6378	10.1068	7.81844	16.0293	15.0083	14.5708	5.06649	13.4317	8.38338	11.2446	13.2701	8.70884	7.77562	14.2354	6.32942
RB975375	12.338	4.29476	8.79171	13.5833	7.61087	9.89047	12.2308	10.5283	8.85638	9.73714	9.25037	7.67471	5.91371	9.3089	10.7822	8.56956	8.26223	9.08785	10.8981	10.0716	9.54799	8.18895	8.86333	6.0865	9.1715	8.36047	10.7477	9.53977	7.25026	7.12237	6.28275	8.83184	12.0829	7.2459	14.8417	9.98009	7.67629	16.0161	16.0289	14.4349	4.17385	12.8919	7.56539	11.2104	13.2271	8.35742	7.65458	12.4031	6.57218
RB975375	12.5688	5.81932	9.87721	13.586	6.97586	10.3022	12.5668	10.9954	8.65823	10.292	9.82868	8.26328	6.29885	9.33944	10.6375	8.54916	8.02619	8.8991	11.5872	10.4392	9.18164	8.98299	8.99965	6.36438	8.62221	7.778	10.2513	8.60812	5.30604	6.67909	5.96283	7.98708	12.1609	6.21641	14.9285	10.1253	6.72393	15.8896	16.2509	14.5312	2.67061	13.2495	7.73559	11.0169	12.771	8.47929	5.7845	11.8543	6.43442
RB975375	12.8134	5.47019	11.4785	13.5892	7.64689	10.5688	12.3688	11.4965	9.26319	10.5293	9.88652	8.44955	5.94604	9.65511	11.0356	9.27358	7.3318	9.32272	11.9947	10.2842	9.3279	8.50505	9.33813	6.19016	8.92415	7.77696	10.5822	8.63413	6.58883	6.54886	6.48009	8.66424	10.1511	6.84821	14.8922	10.3392	7.49665	16.014	16.2073	14.509	4.04674	13.4263	7.66263	11.2339	12.9664	8.59468	7.00651	12.7862	6.73841
RB935744	14.3852	5.53598	11.3628	14.3321	7.65339	9.85922	12.2964	12.4064	10.3395	10.4819	10.2916	8.20141	5.99307	10.9374	12.0147	9.45018	7.31016	9.42745	11.8014	10.1455	7.76509	8.05672	8.8503	5.97077	8.7539	7.91142	8.96655	8.44481	5.62444	4.93155	6.02078	7.6251	12.2136	5.97831	14.788	9.65924	6.26234	15.9029	16.1061	14.4822	2.83057	13.244	7.71284	11.1937	12.7444	8.36814	6.06266	13.5894	5.53837
RB935744	14.6053	6.02158	9.85242	14.6351	8.72817	8.71674	12.8407	11.9932	9.97873	10.8288	10.6711	9.36163	7.3821	12.251	12.7637	9.59661	7.53364	10.3689	13.0356	10.6766	8.54112	8.14594	8.35758	6.57986	9.3829	8.33012	9.27675	10.4851	6.60271	3.82598	7.2095	9.49468	12.1115	7.71394	14.4594	9.82745	7.60832	15.8551	15.8164	14.5121	3.15598	11.7622	6.44776	11.9974	13.7135	8.42416	6.98981	14.7621	6.68011
RB935744	14.4135	6.50441	10.6982	14.7028	7.6175	9.74988	13.3916	11.5367	9.69401	10.982	10.8057	8.86296	7.18746	11.4092	12.0103	9.43987	8.0574	10.1761	12.0569	11.1177	8.5616	8.6177	8.60394	6.28161	9.17371	8.16238	9.4526	10.5077	6.9125	4.83369	6.62871	9.21049	13.2084	6.84612	14.2199	9.49103	7.38543	15.3388	15.3364	14.2209	3.15598	12.7747	7.94788	11.3003	13.6584	9.07603	7.18113	14.6417	5.84619
RB935744	14.8813	6.54537	10.2689	14.9513	8.4002	8.92872	13.3852	11.888	9.52714	11.0224	10.9161	8.94868	7.01735	11.2197	12.2711	9.89979	8.0552	10.0262	12.3509	11.1612	8.79752	8.89188	8.60394	6.10765	9.19632	8.09675	9.1912	10.2771	7.27121	5.74355	6.79074	9.36258	11.8401	7.57127	14.435	9.65924	7.75787	15.8184	16.0068	14.4051	3.48139	13.2301	7.3695	11.4756	13.3143	8.62278	7.72564	13.9376	6.6874
[truncated: 3 more columns]
