# Supplementary material for: Metabolite Profiles of Sugarcane Culm Reveal the Relationship Among Metabolism and Axillary Bud Outgrowth in Genetically Related Sugarcane Commercial Cultivars
Source: Front Plant Sci. 2018 Jun 25;9:857. doi: 10.3389/fpls.2018.00857 (PMC6027322; doi:10.3389/fpls.2018.00857)
Supplement: TABLE S3 — Metabolite–metabolite correlations for bud, culm, and common to both tissues. Significant pairwise correlations within and between tissues (r ≥ 0.5, p ≤ 0.05) were highlighted in blue and yellow, representing positive and negative correlations, respectively. [file Table_3.XLSX]

## Sheet: Culm
Metabolites		Alanine	Arginine	Asparagine	Aspartate	b-Alanine	GABA	Glutamate	Glutamine	Glycine	Histidine	Isoleucine	Leucine	Lysine	Methionine	Ornithine	Phenylalanine	Serine	Threonine	Tryptophan	Tyrosine	Valine	5-Oxoproline	Putrescine	Fumarate	cis-Aconitate	Citrate	Isocitrate	Succinate	Benzoate	4-Coumarate	4-Hydroxybenzoate	Dehydroascorbate	5-Caffeoylquinate	Galacturonate	Glucarate	Glycerate	Similar to Itaconate	Nicotinate	Quinate	Xylose	Fructose	Glucose	Sucrose	Glycerol	Galactinol	myo-Inositol	Xylitol	Adenine
		C1	C2	C3	C4	C5	C6	C7	C8	C9	C10	C11	C12	C13	C14	C15	C16	C18	C19	C20	C21	C22	C23	C24	C25	C26	C27	C28	C30	C31	C34	C35	C36	C37	C38	C39	C40	C41	C43	C44	C46	C49	C50	C53	C55	C56	C57	C58	C61
Alanine	C1	0	0.283704	0.534988	0.663828	0.731002	-0.168216	0.592536	0.19072	0.62108	0.189802	0.321351	0.148715	0.242621	0.150308	0.222998	0.0117065	0.455739	0.327051	0.295794	0.241526	0.395133	0.625279	-0.122628	-0.297666	0.300877	0.104154	0.396123	0.243698	-0.11322	-0.024552	-0.0852722	-0.0103226	0.177815	-0.0258362	0.411368	0.336005	-0.0753373	-0.199542	-0.260281	-0.408144	0.0191169	-0.101687	0.114955	-0.00304729	-0.0099802	0.149976	0.0122295	0.260988
Arginine	C2	0.283704	0	0.574744	0.263658	0.506725	-0.159632	0.549348	0.358333	0.543219	0.122673	0.597836	0.343284	0.291542	-0.0408604	0.483279	0.0888714	0.432335	0.557735	0.237286	0.620154	0.830085	0.41155	-0.239174	-0.522859	0.139935	-0.0972166	0.631419	0.131879	-0.355141	-0.237383	-0.180617	-0.228568	0.0758103	-0.223215	0.0206135	0.148877	-0.245965	-0.167364	0.193014	-0.0316045	0.233592	0.0960272	0.24348	0.146608	0.00282919	0.323281	0.142318	-0.277244
Asparagine	C3	0.534988	0.574744	0	0.555286	0.635379	-0.405978	0.569722	0.533918	0.602537	-0.0505058	0.597452	0.485462	0.150036	-0.0589927	0.688752	-0.102519	0.607296	0.594141	0.459131	0.384187	0.613863	0.350042	-0.431328	-0.402879	0.271744	0.143152	0.71311	0.480411	-0.438305	0.195732	0.149885	0.0261661	0.128282	-0.335168	0.233127	0.453309	-0.406407	-0.38887	0.146337	-0.4458	0.325534	0.117962	0.439744	0.29328	-0.107466	0.454678	0.0309527	0.0506752
Aspartate	C4	0.663828	0.263658	0.555286	0	0.630937	-0.225726	0.522135	0.27858	0.384595	0.104486	0.355362	0.230198	0.157601	0.100618	0.23494	-0.00463407	0.382299	0.34093	0.446982	0.390058	0.475283	0.628399	-0.229293	-0.2226	0.492011	0.175778	0.458962	0.329149	-0.128574	0.121364	0.0750366	0.243467	0.179107	-0.0651007	0.44474	0.257075	-0.102811	-0.196811	-0.129655	-0.422242	-0.0192187	-0.265077	0.238733	0.111866	-0.134481	0.174454	0.3066	0.334634
b-Alanine	C5	0.731002	0.506725	0.635379	0.630937	0	-0.289452	0.694082	0.440528	0.649309	0.0800719	0.57238	0.395639	0.0749135	-0.0547275	0.476762	-0.0856336	0.602396	0.561928	0.309786	0.377111	0.563628	0.648001	-0.335162	-0.4282	0.313636	0.145335	0.624178	0.321727	-0.359358	0.0232849	0.0857972	0.0765945	0.125483	-0.276744	0.287301	0.333345	-0.303148	-0.304992	0.0259623	-0.408566	0.250886	0.0872376	0.352056	0.197331	0.0688303	0.367544	0.220778	0.123869
GABA	C6	-0.168216	-0.159632	-0.405978	-0.225726	-0.289452	0	-0.531165	-0.813112	-0.309045	0.750357	-0.712409	-0.840262	0.599453	0.625888	-0.366553	0.722047	-0.736692	-0.665503	0.39096	0.162071	0.27351	-0.294652	0.791291	0.219055	-0.52631	-0.141597	-0.520955	-0.420243	0.781286	-0.299368	-0.15613	-0.380659	0.0230242	0.83176	0.275221	-0.609052	0.875612	0.872642	-0.514114	0.870672	-0.824904	-0.638251	-0.835017	-0.544114	0.0808158	-0.836644	-0.137826	-0.270022
Glutamate	C7	0.592536	0.549348	0.569722	0.522135	0.694082	-0.531165	0	0.597289	0.606427	-0.231533	0.655294	0.565782	-0.0719282	-0.365945	0.388704	-0.431042	0.695711	0.576695	-0.00863048	0.29916	0.385006	0.781147	-0.556675	-0.574897	0.48327	0.279744	0.74178	0.485668	-0.573222	0.0235239	-0.0641744	0.224484	0.0985826	-0.459272	0.155847	0.494861	-0.513146	-0.507311	0.207212	-0.505475	0.470988	0.313309	0.575475	0.432029	0.0736806	0.602774	0.201075	0.100159
Glutamine	C8	0.19072	0.358333	0.533918	0.27858	0.440528	-0.813112	0.597289	0	0.404108	-0.740241	0.860013	0.968775	-0.634988	-0.767616	0.696062	-0.713131	0.920964	0.891704	0.41898	0.330639	0.693276	0.278082	-0.952204	-0.395038	0.635213	0.364556	0.771023	0.374866	-0.952913	0.328948	0.0722346	0.384622	-0.115657	-0.943015	-0.231103	0.548991	-0.938752	-0.898949	0.659649	-0.705564	0.817697	0.615209	0.963865	0.629596	-0.320488	0.94103	0.0702612	0.273168
Glycine	C9	0.62108	0.543219	0.602537	0.384595	0.649309	-0.309045	0.606427	0.404108	0	0.0263786	0.558467	0.374303	0.135946	-0.116326	0.520426	-0.101526	0.603623	0.521514	0.334502	0.266694	0.551362	0.455141	-0.321541	-0.5584	0.21455	-0.0450525	0.58977	0.381925	-0.387542	-0.102172	-0.150995	-0.149424	-0.0147153	-0.270276	0.116423	0.373254	-0.323376	-0.349452	0.0953587	-0.330567	0.303971	0.20225	0.352013	0.277009	0.0436416	0.369278	0.080279	-0.0562671
Histidine	C10	0.189802	0.122673	-0.0505058	0.104486	0.0800719	0.750357	-0.231533	-0.740241	0.0263786	0	-0.496607	-0.77745	0.823384	0.851853	-0.249033	0.888441	-0.610269	-0.518916	0.520153	0.624495	0.726056	0.102462	0.812678	0.183291	-0.511758	-0.238436	-0.354065	-0.373703	0.788939	-0.336572	-0.136955	-0.453567	0.0920814	0.855761	0.505582	-0.541623	0.832447	0.804302	-0.688177	0.566375	-0.805337	-0.726901	-0.82389	-0.58651	0.322743	-0.8117	0.245039	-0.232846
Isoleucine	C11	0.321351	0.597836	0.597452	0.355362	0.57238	-0.712409	0.655294	0.860013	0.558467	-0.496607	0	0.890951	-0.329586	-0.512345	0.650089	-0.486922	0.88512	0.883082	0.560549	0.683536	0.924437	0.368896	-0.7863	-0.503242	0.595838	0.208488	0.772749	0.371962	-0.824757	0.117478	-0.0576883	0.274389	-0.0738917	-0.786582	-0.136668	0.587815	-0.788988	-0.781378	0.574421	-0.630957	0.721678	0.514137	0.813364	0.468117	-0.296734	0.82921	0.0178828	0.176013
Leucine	C12	0.148715	0.343284	0.485462	0.230198	0.395639	-0.840262	0.565782	0.968775	0.374303	-0.77745	0.890951	0	-0.639621	-0.748833	0.63752	-0.731543	0.914427	0.8678	0.480972	0.625146	0.859051	0.227054	-0.94536	-0.394763	0.621849	0.316474	0.705412	0.414071	-0.956172	0.291246	0.0764866	0.39804	-0.120669	-0.964335	-0.27536	0.612308	-0.959977	-0.929908	0.700829	-0.714656	0.879074	0.687037	0.962591	0.622628	-0.333144	0.957281	0.0109811	0.23371
Lysine	C13	0.242621	0.291542	0.150036	0.157601	0.0749135	0.599453	-0.0719282	-0.634988	0.135946	0.823384	-0.329586	-0.639621	0	0.773085	-0.265362	0.736404	-0.488284	-0.417946	0.380363	0.569409	0.779623	0.0966926	0.714691	-0.0250746	-0.396109	-0.363725	-0.12913	-0.0940266	0.643441	-0.360568	-0.183474	-0.418209	0.113405	0.775886	0.470179	-0.279807	0.726995	0.67302	-0.611533	0.481056	-0.62772	-0.559379	-0.70123	-0.458233	0.204433	-0.627966	0.0592038	-0.298951
Methionine	C14	0.150308	-0.0408604	-0.0589927	0.100618	-0.0547275	0.625888	-0.365945	-0.767616	-0.116326	0.851853	-0.512345	-0.748833	0.773085	0	-0.333799	0.877393	-0.657914	-0.604811	0.477243	0.591247	0.916931	-0.0217689	0.821199	0.33087	-0.526327	-0.319194	-0.453648	-0.303441	0.838185	-0.315108	-0.0720449	-0.344583	0.172474	0.838704	0.440306	-0.463167	0.792298	0.698948	-0.698132	0.430871	-0.764166	-0.655668	-0.835892	-0.685656	0.226137	-0.805524	-0.025417	-0.257029
Ornithine	C15	0.222998	0.483279	0.688752	0.23494	0.476762	-0.366553	0.388704	0.696062	0.520426	-0.249033	0.650089	0.63752	-0.265362	-0.333799	0	-0.237947	0.683363	0.715915	0.515883	0.323938	0.618588	0.16152	-0.614065	-0.334263	0.204562	0.325821	0.667299	0.24536	-0.622678	0.190289	0.081645	0.0282858	-0.0370311	-0.577159	0.0492917	0.276479	-0.592523	-0.529525	0.350714	-0.305389	0.426892	0.31228	0.603719	0.385429	-0.261466	0.565517	0.0952258	-0.00199998
Phenylalanine	C16	0.0117065	0.0888714	-0.102519	-0.00463407	-0.0856336	0.722047	-0.431042	-0.713131	-0.101526	0.888441	-0.486922	-0.731543	0.736404	0.877393	-0.237947	0	-0.639985	-0.509099	0.585813	0.664255	0.814901	-0.0786392	0.795281	0.308843	-0.532457	-0.326262	-0.437233	-0.438716	0.779464	-0.241954	-0.0989514	-0.439863	0.019556	0.810813	0.472751	-0.614906	0.802943	0.751463	-0.668138	0.554157	-0.817537	-0.719393	-0.811345	-0.690232	0.167108	-0.814856	0.148453	-0.373874
Serine	C18	0.455739	0.432335	0.607296	0.382299	0.602396	-0.736692	0.695711	0.920964	0.603623	-0.610269	0.88512	0.914427	-0.488284	-0.657914	0.683363	-0.639985	0	0.892229	0.496108	0.400197	0.599673	0.353552	-0.891253	-0.540051	0.629126	0.317929	0.776258	0.466378	-0.906755	0.209598	0.0023851	0.289658	-0.0622003	-0.865136	-0.128856	0.659053	-0.867139	-0.862559	0.577248	-0.696089	0.783026	0.569393	0.892795	0.564723	-0.337677	0.900626	-0.0352554	0.257132
Threonine	C19	0.327051	0.557735	0.594141	0.34093	0.561928	-0.665503	0.576695	0.891704	0.521514	-0.518916	0.883082	0.8678	-0.417946	-0.604811	0.715915	-0.509099	0.892229	0	0.557931	0.58354	0.87427	0.336615	-0.817941	-0.473742	0.54504	0.2289	0.78172	0.257087	-0.84962	0.178585	0.0198246	0.196153	-0.100994	-0.821739	-0.225919	0.483671	-0.801226	-0.757893	0.566935	-0.593759	0.704142	0.487395	0.814662	0.468647	-0.31225	0.810348	-0.0537367	0.195882
Tryptophan	C20	0.295794	0.237286	0.459131	0.446982	0.309786	0.39096	-0.00863048	0.41898	0.334502	0.520153	0.560549	0.480972	0.380363	0.477243	0.515883	0.585813	0.496108	0.557931	0	0.501443	0.478968	0.0316644	-0.25974	-0.0720794	0.254182	0.289389	0.197803	-0.129369	-0.0637615	0.102311	0.0323759	-0.00166641	-0.264152	0.096647	0.340485	0.0854546	0.333364	0.0102698	0.0470521	-0.359283	-0.351759	-0.450507	0.26098	-0.231295	-0.446167	-0.279881	0.0722277	0.308667
Tyrosine	C21	0.241526	0.620154	0.384187	0.390058	0.377111	0.162071	0.29916	0.330639	0.266694	0.624495	0.683536	0.625146	0.569409	0.591247	0.323938	0.664255	0.400197	0.58354	0.501443	0	0.645844	0.367922	-0.071162	-0.25643	0.282109	0.25508	0.296759	-0.450111	-0.43771	-0.269178	-0.226137	0.0291143	0.00184487	0.0164597	0.275196	-0.156014	0.187707	-0.04913	0.0617757	-0.0264257	-0.0583776	-0.096982	0.0599347	-0.210188	-0.0927647	-0.0655045	0.163807	-0.00623427
Valine	C22	0.395133	0.830085	0.613863	0.475283	0.563628	0.27351	0.385006	0.693276	0.551362	0.726056	0.924437	0.859051	0.779623	0.916931	0.618588	0.814901	0.599673	0.87427	0.478968	0.645844	0	0.424114	0.027354	-0.439072	-0.0177825	-0.0865575	0.638358	-0.568037	-0.415236	-0.191552	-0.258415	-0.231355	-0.0705262	-0.0617003	0.233814	-0.437182	-0.101377	-0.182189	-0.172655	-0.0167708	-0.226069	-0.28928	-0.0120383	-0.268874	-0.0982358	0.0564267	0.0460876	-0.208923
5-Oxoproline	C23	0.625279	0.41155	0.350042	0.628399	0.648001	-0.294652	0.781147	0.278082	0.455141	0.102462	0.368896	0.227054	0.0966926	-0.0217689	0.16152	-0.0786392	0.353552	0.336615	0.0316644	0.367922	0.424114	0	-0.203652	-0.251096	0.344715	0.176596	0.440977	0.0921806	-0.179485	-0.0501821	-0.0503546	0.147561	0.0922841	-0.11594	0.298057	0.139492	-0.160835	-0.207496	-0.133462	-0.381345	0.103463	0.0227703	0.218499	0.13161	0.249538	0.21971	0.350058	0.133722
Putrescine	C24	-0.122628	-0.239174	-0.431328	-0.229293	-0.335162	0.791291	-0.556675	-0.952204	-0.321541	0.812678	-0.7863	-0.94536	0.714691	0.821199	-0.614065	0.795281	-0.891253	-0.817941	-0.25974	-0.071162	0.027354	-0.203652	0	0.420667	-0.685306	-0.447182	-0.709506	-0.473313	0.946632	-0.323264	-0.120328	-0.477627	0.0357228	0.942696	0.289479	-0.59943	0.921869	0.887702	-0.733375	0.674706	-0.826938	-0.649199	-0.96723	-0.654701	0.371891	-0.924939	0.134663	-0.245389
Fumarate	C25	-0.297666	-0.522859	-0.402879	-0.2226	-0.4282	0.219055	-0.574897	-0.395038	-0.5584	0.183291	-0.503242	-0.394763	-0.0250746	0.33087	-0.334263	0.308843	-0.540051	-0.473742	-0.0720794	-0.25643	-0.439072	-0.251096	0.420667	0	-0.339475	-0.0604383	-0.655461	-0.515781	0.471814	0.330926	0.315226	0.02307	-0.196593	0.341259	0.0540274	-0.398108	0.340623	0.358276	-0.321755	0.137234	-0.405066	-0.338531	-0.394012	-0.380169	0.108314	-0.462492	0.0797622	0.148429
cis-Aconitate	C26	0.300877	0.139935	0.271744	0.492011	0.313636	-0.52631	0.48327	0.635213	0.21455	-0.511758	0.595838	0.621849	-0.396109	-0.526327	0.204562	-0.532457	0.629126	0.54504	0.254182	0.282109	-0.0177825	0.344715	-0.685306	-0.339475	0	0.53953	0.513073	0.357443	-0.606129	0.143706	-0.0582341	0.541716	0.086322	-0.552048	0.0302805	0.55416	-0.494596	-0.58765	0.497778	-0.567608	0.428909	0.260376	0.654332	0.44163	-0.381386	0.612675	0.132903	0.526689
Citrate	C27	0.104154	-0.0972166	0.143152	0.175778	0.145335	-0.141597	0.279744	0.364556	-0.0450525	-0.238436	0.208488	0.316474	-0.363725	-0.319194	0.325821	-0.326262	0.317929	0.2289	0.289389	0.25508	-0.0865575	0.176596	-0.447182	-0.0604383	0.53953	0	0.218541	0.15167	-0.32358	0.189811	0.0487378	0.489405	0.0482493	-0.297981	0.2588	0.213629	-0.238066	-0.301825	0.272027	-0.243887	0.134677	0.130643	0.382999	0.248666	-0.171987	0.280648	0.123251	0.374139
Isocitrate	C28	0.396123	0.631419	0.71311	0.458962	0.624178	-0.520955	0.74178	0.771023	0.58977	-0.354065	0.772749	0.705412	-0.12913	-0.453648	0.667299	-0.437233	0.776258	0.78172	0.197803	0.296759	0.638358	0.440977	-0.709506	-0.655461	0.513073	0.218541	0	0.499091	-0.72823	0.0538744	-0.0884746	0.2569	0.0681088	-0.594178	0.0196823	0.479676	-0.621355	-0.605524	0.403098	-0.445031	0.54553	0.404856	0.697679	0.484297	-0.215609	0.702724	-0.0246067	-0.00605566
Succinate	C30	0.243698	0.131879	0.480411	0.329149	0.321727	-0.420243	0.485668	0.374866	0.381925	-0.373703	0.371962	0.414071	-0.0940266	-0.303441	0.24536	-0.438716	0.466378	0.257087	-0.129369	-0.450111	-0.568037	0.0921806	-0.473313	-0.515781	0.357443	0.15167	0.499091	0	-0.406726	0.158221	0.185716	0.204732	0.207609	-0.348362	0.0588238	0.72845	-0.400375	-0.407924	0.313006	-0.385184	0.477051	0.33662	0.472003	0.488411	-0.0574854	0.483168	0.0763489	-0.0369298
Benzoate	C31	-0.11322	-0.355141	-0.438305	-0.128574	-0.359358	0.781286	-0.573222	-0.952913	-0.387542	0.788939	-0.824757	-0.956172	0.643441	0.838185	-0.622678	0.779464	-0.906755	-0.84962	-0.0637615	-0.43771	-0.415236	-0.179485	0.946632	0.471814	-0.606129	-0.32358	-0.72823	-0.406726	0	-0.253889	-0.0335471	-0.357401	0.078397	0.954239	0.326725	-0.598719	0.941798	0.880823	-0.732376	0.603753	-0.879826	-0.707458	-0.954868	-0.667419	0.314339	-0.960269	0.0339314	-0.203239
4-Coumarate	C34	-0.024552	-0.237383	0.195732	0.121364	0.0232849	-0.299368	0.0235239	0.328948	-0.102172	-0.336572	0.117478	0.291246	-0.360568	-0.315108	0.190289	-0.241954	0.209598	0.178585	0.102311	-0.269178	-0.191552	-0.0501821	-0.323264	0.330926	0.143706	0.189811	0.0538744	0.158221	-0.253889	0	0.451935	0.252887	-0.164082	-0.305086	0.00531271	0.156303	-0.321478	-0.253178	0.17305	-0.344557	0.202136	0.0269417	0.348763	0.194118	-0.122928	0.277467	-0.00692014	0.357951
4-Hydroxybenzoate	C35	-0.0852722	-0.180617	0.149885	0.0750366	0.0857972	-0.15613	-0.0641744	0.0722346	-0.150995	-0.136955	-0.0576883	0.0764866	-0.183474	-0.0720449	0.081645	-0.0989514	0.0023851	0.0198246	0.0323759	-0.226137	-0.258415	-0.0503546	-0.120328	0.315226	-0.0582341	0.0487378	-0.0884746	0.185716	-0.0335471	0.451935	0	-0.0120915	-0.0236467	-0.100687	-0.0635586	0.0751114	-0.115085	0.0417324	0.0733235	-0.150651	0.0868887	-0.0535559	0.131053	0.255866	0.096618	0.0466781	0.096535	0.0877504
Dehydroascorbate	C36	-0.0103226	-0.228568	0.0261661	0.243467	0.0765945	-0.380659	0.224484	0.384622	-0.149424	-0.453567	0.274389	0.39804	-0.418209	-0.344583	0.0282858	-0.439863	0.289658	0.196153	-0.00166641	0.0291143	-0.231355	0.147561	-0.477627	0.02307	0.541716	0.489405	0.2569	0.204732	-0.357401	0.252887	-0.0120915	0	-0.06164	-0.365257	0.00905098	0.283011	-0.337462	-0.415091	0.35838	-0.430993	0.34335	0.332909	0.468792	0.0815214	-0.349082	0.369263	-0.128244	0.26715
5-Caffeoylquinate	C37	0.177815	0.0758103	0.128282	0.179107	0.125483	0.0230242	0.0985826	-0.115657	-0.0147153	0.0920814	-0.0738917	-0.120669	0.113405	0.172474	-0.0370311	0.019556	-0.0622003	-0.100994	-0.264152	0.00184487	-0.0705262	0.0922841	0.0357228	-0.196593	0.086322	0.0482493	0.0681088	0.207609	0.078397	-0.164082	-0.0236467	-0.06164	0	0.144198	0.0149675	0.0795401	0.116624	0.11702	-0.0584105	0.0802158	-0.16737	-0.147898	-0.129449	0.0804907	0.262159	-0.10477	0.200573	-0.0616824
Galacturonate	C38	-0.0258362	-0.223215	-0.335168	-0.0651007	-0.276744	0.83176	-0.459272	-0.943015	-0.270276	0.855761	-0.786582	-0.964335	0.775886	0.838704	-0.577159	0.810813	-0.865136	-0.821739	0.096647	0.0164597	-0.0617003	-0.11594	0.942696	0.341259	-0.552048	-0.297981	-0.594178	-0.348362	0.954239	-0.305086	-0.100687	-0.365257	0.144198	0	0.425707	-0.557897	0.977093	0.922327	-0.752025	0.675528	-0.908397	-0.740179	-0.948851	-0.620461	0.30281	-0.946141	0.265151	-0.227116
Glucarate	C39	0.411368	0.0206135	0.233127	0.44474	0.287301	0.275221	0.155847	-0.231103	0.116423	0.505582	-0.136668	-0.27536	0.470179	0.440306	0.0492917	0.472751	-0.128856	-0.225919	0.340485	0.275196	0.233814	0.298057	0.289479	0.0540274	0.0302805	0.2588	0.0196823	0.0588238	0.326725	0.00531271	-0.0635586	0.00905098	0.0149675	0.425707	0	-0.0212546	0.37481	0.272922	-0.551794	0.0415699	-0.444609	-0.444926	-0.253613	-0.150809	0.0666999	-0.29625	0.414444	0.164542
Glycerate	C40	0.336005	0.148877	0.453309	0.257075	0.333345	-0.609052	0.494861	0.548991	0.373254	-0.541623	0.587815	0.612308	-0.279807	-0.463167	0.276479	-0.614906	0.659053	0.483671	0.0854546	-0.156014	-0.437182	0.139492	-0.59943	-0.398108	0.55416	0.213629	0.479676	0.72845	-0.598719	0.156303	0.0751114	0.283011	0.0795401	-0.557897	-0.0212546	0	-0.578062	-0.609949	0.461236	-0.578379	0.652188	0.500993	0.626374	0.516923	-0.15811	0.686843	-0.0691096	0.257502
Similar to Itaconate	C41	-0.0753373	-0.245965	-0.406407	-0.102811	-0.303148	0.875612	-0.513146	-0.938752	-0.323376	0.832447	-0.788988	-0.959977	0.726995	0.792298	-0.592523	0.802943	-0.867139	-0.801226	0.333364	0.187707	-0.101377	-0.160835	0.921869	0.340623	-0.494596	-0.238066	-0.621355	-0.400375	0.941798	-0.321478	-0.115085	-0.337462	0.116624	0.977093	0.37481	-0.578062	0	0.934373	-0.685141	0.711005	-0.909527	-0.738549	-0.947671	-0.648227	0.241911	-0.949791	0.0274177	-0.199322
Nicotinate	C43	-0.199542	-0.167364	-0.38887	-0.196811	-0.304992	0.872642	-0.507311	-0.898949	-0.349452	0.804302	-0.781378	-0.929908	0.67302	0.698948	-0.529525	0.751463	-0.862559	-0.757893	0.0102698	-0.04913	-0.182189	-0.207496	0.887702	0.358276	-0.58765	-0.301825	-0.605524	-0.407924	0.880823	-0.253178	0.0417324	-0.415091	0.11702	0.922327	0.272922	-0.609949	0.934373	0	-0.607172	0.801163	-0.863944	-0.730127	-0.907387	-0.542463	0.302554	-0.909312	0.216078	-0.258964
Quinate	C44	-0.260281	0.193014	0.146337	-0.129655	0.0259623	-0.514114	0.207212	0.659649	0.0953587	-0.688177	0.574421	0.700829	-0.611533	-0.698132	0.350714	-0.668138	0.577248	0.566935	0.0470521	0.0617757	-0.172655	-0.133462	-0.733375	-0.321755	0.497778	0.272027	0.403098	0.313006	-0.732376	0.17305	0.0733235	0.35838	-0.0584105	-0.752025	-0.551794	0.461236	-0.685141	-0.607172	0	-0.294553	0.750595	0.643856	0.702464	0.475167	-0.317434	0.699113	-0.219933	0.0790634
Xylose	C46	-0.408144	-0.0316045	-0.4458	-0.422242	-0.408566	0.870672	-0.505475	-0.705564	-0.330567	0.566375	-0.630957	-0.714656	0.481056	0.430871	-0.305389	0.554157	-0.696089	-0.593759	-0.359283	-0.0264257	-0.0167708	-0.381345	0.674706	0.137234	-0.567608	-0.243887	-0.445031	-0.385184	0.603753	-0.344557	-0.150651	-0.430993	0.0802158	0.675528	0.0415699	-0.578379	0.711005	0.801163	-0.294553	0	-0.63058	-0.425367	-0.70721	-0.388534	0.142174	-0.689902	-0.136311	-0.430872
Fructose	C49	0.0191169	0.233592	0.325534	-0.0192187	0.250886	-0.824904	0.470988	0.817697	0.303971	-0.805337	0.721678	0.879074	-0.62772	-0.764166	0.426892	-0.817537	0.783026	0.704142	-0.351759	-0.0583776	-0.226069	0.103463	-0.826938	-0.405066	0.428909	0.134677	0.54553	0.477051	-0.879826	0.202136	0.0868887	0.34335	-0.16737	-0.908397	-0.444609	0.652188	-0.909527	-0.863944	0.750595	-0.63058	0	0.872001	0.867258	0.594402	-0.19756	0.915345	-0.253657	0.0783525
Glucose	C50	-0.101687	0.0960272	0.117962	-0.265077	0.0872376	-0.638251	0.313309	0.615209	0.20225	-0.726901	0.514137	0.687037	-0.559379	-0.655668	0.31228	-0.719393	0.569393	0.487395	-0.450507	-0.096982	-0.28928	0.0227703	-0.649199	-0.338531	0.260376	0.130643	0.404856	0.33662	-0.707458	0.0269417	-0.0535559	0.332909	-0.147898	-0.740179	-0.444926	0.500993	-0.738549	-0.730127	0.643856	-0.425367	0.872001	0	0.672091	0.456076	-0.109976	0.732082	-0.293908	-0.0714701
Sucrose	C53	0.114955	0.24348	0.439744	0.238733	0.352056	-0.835017	0.575475	0.963865	0.352013	-0.82389	0.813364	0.962591	-0.70123	-0.835892	0.603719	-0.811345	0.892795	0.814662	0.26098	0.0599347	-0.0120383	0.218499	-0.96723	-0.394012	0.654332	0.382999	0.697679	0.472003	-0.954868	0.348763	0.131053	0.468792	-0.129449	-0.948851	-0.253613	0.626374	-0.947671	-0.907387	0.702464	-0.70721	0.867258	0.672091	0	0.691264	-0.330137	0.95541	0.149619	0.27993
Glycerol	C55	-0.00304729	0.146608	0.29328	0.111866	0.197331	-0.544114	0.432029	0.629596	0.277009	-0.58651	0.468117	0.622628	-0.458233	-0.685656	0.385429	-0.690232	0.564723	0.468647	-0.231295	-0.210188	-0.268874	0.13161	-0.654701	-0.380169	0.44163	0.248666	0.484297	0.488411	-0.667419	0.194118	0.255866	0.0815214	0.0804907	-0.620461	-0.150809	0.516923	-0.648227	-0.542463	0.475167	-0.388534	0.594402	0.456076	0.691264	0	0.0517387	0.675827	0.532108	0.189069
Galactinol	C56	-0.0099802	0.00282919	-0.107466	-0.134481	0.0688303	0.0808158	0.0736806	-0.320488	0.0436416	0.322743	-0.296734	-0.333144	0.204433	0.226137	-0.261466	0.167108	-0.337677	-0.31225	-0.446167	-0.0927647	-0.0982358	0.249538	0.371891	0.108314	-0.381386	-0.171987	-0.215609	-0.0574854	0.314339	-0.122928	0.096618	-0.349082	0.262159	0.30281	0.0666999	-0.15811	0.241911	0.302554	-0.317434	0.142174	-0.19756	-0.109976	-0.330137	0.0517387	0	-0.284639	0.354982	-0.152316
myo-Inositol	C57	0.149976	0.323281	0.454678	0.174454	0.367544	-0.836644	0.602774	0.94103	0.369278	-0.8117	0.82921	0.957281	-0.627966	-0.805524	0.565517	-0.814856	0.900626	0.810348	-0.279881	-0.0655045	0.0564267	0.21971	-0.924939	-0.462492	0.612675	0.280648	0.702724	0.483168	-0.960269	0.277467	0.0466781	0.369263	-0.10477	-0.946141	-0.29625	0.686843	-0.949791	-0.909312	0.699113	-0.689902	0.915345	0.732082	0.95541	0.675827	-0.284639	0	-0.137605	0.252318
Xylitol	C58	0.0122295	0.142318	0.0309527	0.3066	0.220778	-0.137826	0.201075	0.0702612	0.080279	0.245039	0.0178828	0.0109811	0.0592038	-0.025417	0.0952258	0.148453	-0.0352554	-0.0537367	0.0722277	0.163807	0.0460876	0.350058	0.134663	0.0797622	0.132903	0.123251	-0.0246067	0.0763489	0.0339314	-0.00692014	0.096535	-0.128244	0.200573	0.265151	0.414444	-0.0691096	0.0274177	0.216078	-0.219933	-0.136311	-0.253657	-0.293908	0.149619	0.532108	0.354982	-0.137605	0	0.265576
Adenine	C61	0.260988	-0.277244	0.0506752	0.334634	0.123869	-0.270022	0.100159	0.273168	-0.0562671	-0.232846	0.176013	0.23371	-0.298951	-0.257029	-0.00199998	-0.373874	0.257132	0.195882	0.308667	-0.00623427	-0.208923	0.133722	-0.245389	0.148429	0.526689	0.374139	-0.00605566	-0.0369298	-0.203239	0.357951	0.0877504	0.26715	-0.0616824	-0.227116	0.164542	0.257502	-0.199322	-0.258964	0.0790634	-0.430872	0.0783525	-0.0714701	0.27993	0.189069	-0.152316	0.252318	0.265576	0
Heptadecanoate	C62	0.263488	-0.0409874	0.45243	0.425844	0.25579	-0.662876	0.316458	0.534786	0.201386	-0.466024	0.436984	0.536117	-0.357696	-0.229854	0.323955	-0.40679	0.477219	0.332522	-0.0203338	-0.328289	0.00203535	0.190293	-0.472607	-0.0466576	0.369664	0.117461	0.34415	0.439243	-0.405018	0.455557	0.174836	0.285693	0.0146707	-0.470649	0.0811821	0.477424	-0.552137	-0.604522	0.143397	-0.720539	0.41856	0.226119	0.541446	0.335196	-0.14192	0.554075	0.118999	0.389456
Tetradecanoate	C63	-0.117939	-0.181961	-0.396822	-0.254051	-0.331636	0.744949	-0.471134	-0.951904	-0.250012	0.789399	-0.751705	-0.928325	0.753641	0.80835	-0.620392	0.744396	-0.864081	-0.824852	-0.387811	-0.0715471	-0.206301	-0.177177	0.956671	0.299508	-0.673117	-0.467103	-0.646283	-0.322416	0.91699	-0.405803	-0.138507	-0.446511	0.0778388	0.930315	0.256117	-0.502826	0.899768	0.864843	-0.675841	0.661357	-0.751643	-0.554602	-0.942587	-0.626127	0.38255	-0.881282	-0.0558971	-0.350755
2-Hydroxypyridine	C64	-0.46775	-0.435068	-0.24675	-0.272423	-0.373569	-0.0969796	-0.272976	-0.0876508	-0.465783	-0.253138	-0.262292	-0.0552525	-0.316316	-0.147212	-0.250835	-0.122702	-0.232845	-0.272183	-0.159186	-0.364343	-0.530544	-0.314667	-0.0177677	0.473631	-0.0765375	0.142556	-0.393369	0.163297	0.0955785	0.506226	0.554963	0.14577	-0.123302	-0.0330529	-0.128304	0.0302093	-0.0240683	0.0708264	0.173619	-0.0363012	0.0467504	0.0174805	0.0239393	0.0895098	0.133132	-0.0575494	0.0832932	0.0738914
[truncated: 4 more columns]

## Sheet: Bud
Metabolites		Alanine	Arginine	Asparagine	Aspartate	b-Alanine	GABA	Glutamate	Glutamine	Glycine	Isoleucine	Leucine	Methionine	Phenylalanine	Proline	Serine	Threonine	Tryptophan	Tyrosine	Valine	5-Oxoproline	Putrescine	cis-Aconitate	Citrate	Pyruvate	Succinate	Benzoate	2-Ketogluconate	Caffeate	4-Hydroxybenzoate	Dehydroascorbate	Glycerate	Similar to Itaconate	Lactate	Nicotinate	Quinate	Xylose	Fucose	Sorbose	Fructose	Galactose	Similar to Ribulose	Sucrose	Trehalose	Glycerol	myo-Inositol	Xylitol	Uracil	Orthophosphate
		B1	B2	B3	B4	B5	B6	B7	B8	B9	B11	B12	B14	B16	B17	B18	B19	B20	B21	B22	B23	B24	B26	B27	B29	B30	B31	B32	B33	B35	B36	B40	B41	B42	B43	B45	B46	B47	B48	B49	B51	B52	B53	B54	B55	B57	B58	B59	B60
Alanine	B1	0	0.0765977	-0.0569369	0.712659	0.119448	-0.288793	0.633889	0.324897	0.135747	0.166824	0.131617	0.132045	0.294813	0.607027	0.776361	0.370347	0.34568	0.456793	0.363837	0.645847	-0.517699	0.422399	-0.111284	0.15548	0.252078	0.10005	-0.268812	0.270325	0.0866045	-0.291487	0.213486	0.517267	0.146298	0.223144	-0.463879	-0.351962	0.0540403	-0.622126	-0.207237	-0.524369	-0.00126012	0.0435968	0.275541	0.473594	0.0713889	0.2565	0.0883715	0.625694
Arginine	B2	0.0765977	0	0.777669	0.19761	0.0893646	0.379868	0.217458	0.446698	0.503485	0.719923	0.725385	0.79671	0.589301	0.306271	0.159786	0.673679	0.120327	0.493254	0.751812	0.222221	0.204104	-0.0581292	0.499708	-0.213737	-0.167373	-0.211147	0.0811579	0.122278	0.247264	-0.177833	-0.146653	0.0330756	-0.142852	0.263769	0.14343	0.130429	0.0423809	0.0692866	0.011854	0.0598362	0.267633	0.176869	-0.146873	-0.252071	0.119666	-0.082658	0.171931	-0.117695
Asparagine	B3	-0.0569369	0.777669	0	0.0674281	0.0708753	0.46061	0.105903	0.487254	0.567702	0.519664	0.493404	0.583528	0.302179	0.197651	0.172453	0.601445	0.0365653	0.29292	0.605674	0.0921853	0.397377	0.0143798	0.594886	-0.418605	-0.394581	-0.357339	0.262302	-0.124129	0.143414	-0.0548328	-0.139048	-0.191686	-0.146064	0.0685622	0.278145	0.146965	-0.143414	0.278017	0.294078	0.111625	0.213557	0.143835	-0.162296	-0.45345	0.240092	-0.320457	0.0391278	-0.264896
Aspartate	B4	0.712659	0.19761	0.0674281	0	0.231534	-0.200066	0.842687	0.395553	0.106422	0.294662	0.250941	0.341633	0.532856	0.59246	0.629009	0.43721	0.718579	0.598679	0.432421	0.845713	-0.534078	0.274302	-0.0937337	0.122683	0.338558	0.0867967	-0.390981	0.411826	0.139483	-0.174569	0.068889	0.664581	0.185557	0.366848	-0.43771	-0.192422	0.300551	-0.588082	-0.279587	-0.528398	0.105146	0.190554	0.255021	0.365187	0.216699	0.219172	0.177727	0.666709
b-Alanine	B5	0.119448	0.0893646	0.0708753	0.231534	0	-0.0276752	0.152877	0.40026	0.361601	0.121159	0.181401	0.149076	0.129604	0.391364	0.357861	0.396873	0.0314563	0.368207	0.200041	0.162029	0.196077	-0.100363	0.274431	0.118474	0.252758	0.100484	-0.113258	0.269945	0.251355	0.005729	0.32979	0.303886	0.149475	0.195881	0.120962	0.203818	0.338777	0.132797	0.0493621	0.252672	0.226043	-0.0461995	-0.0559991	0.0710444	0.447496	0.0345898	0.346994	0.224743
GABA	B6	-0.288793	0.379868	0.46061	-0.200066	-0.0276752	0	-0.150922	0.189288	0.361623	0.375786	0.382378	0.396363	0.111797	0.00800091	-0.183196	0.235859	-0.00415695	0.132755	0.218705	-0.165866	0.376576	-0.0338892	0.431695	-0.183317	-0.275377	-0.275844	0.435558	-0.0910592	0.108981	0.064906	-0.0718873	-0.224558	-0.0163549	-0.0279352	0.238293	0.407299	-0.125279	0.252374	0.176231	0.1875	0.0983804	0.151005	-0.262137	-0.208518	0.30316	-0.0661919	-0.0517645	-0.217443
Glutamate	B7	0.633889	0.217458	0.105903	0.842687	0.152877	-0.150922	0	0.302854	-0.0108468	0.380331	0.303561	0.356175	0.608856	0.494425	0.607015	0.466436	0.73699	0.656535	0.454533	0.996481	-0.413609	0.320483	-0.0710826	0.0410895	0.332928	-0.0202029	-0.122662	0.392606	0.19691	-0.0314524	0.148907	0.640339	0.0910103	0.306156	-0.244993	-0.0180058	0.330547	-0.44582	-0.206339	-0.415163	0.171491	0.313249	0.209528	0.273451	0.25107	0.107286	0.218341	0.497407
Glutamine	B8	0.324897	0.446698	0.487254	0.395553	0.40026	0.189288	0.302854	0	0.628086	0.272043	0.278237	0.336718	0.405834	0.510439	0.588893	0.681595	0.144063	0.44435	0.399727	0.304113	-0.0727257	-0.0841044	0.630117	-0.0373895	0.042508	-0.21675	-0.145932	-0.069526	0.102755	-0.00767814	0.0835596	0.226435	0.134	0.0268101	0.015304	-0.073863	-0.00332588	-0.00664058	0.00843816	-0.09277	0.0764368	0.133825	0.054395	0.0252859	0.321813	-0.135212	0.0605991	0.270551
Glycine	B9	0.135747	0.503485	0.567702	0.106422	0.361601	0.361623	-0.0108468	0.628086	0	0.236358	0.300577	0.299871	0.195694	0.349943	0.326512	0.526752	-0.0468159	0.150211	0.440618	-0.00354154	0.287627	-0.0867293	0.641788	-0.09883	-0.0944214	-0.0435007	0.111025	-0.041564	0.175044	-0.134353	0.0767654	-0.164622	0.324984	0.00635131	0.0128227	0.10951	-0.0307497	0.023867	0.0637325	-0.0467159	0.0722234	0.154755	-0.089328	-0.106535	0.208319	-0.147466	0.125274	-0.062329
Isoleucine	B11	0.166824	0.719923	0.519664	0.294662	0.121159	0.375786	0.380331	0.272043	0.236358	0	0.946778	0.901283	0.674013	0.524796	0.184983	0.726112	0.215402	0.648665	0.857524	0.376473	0.0970909	0.0544354	0.19117	-0.156013	-0.05967	-0.133705	0.0920988	0.265239	0.256388	-0.0882955	-0.0422808	0.178695	-0.111739	0.274056	0.170817	0.225453	0.115583	0.0406962	-0.0190997	0.037793	0.221245	0.229492	-0.128863	-0.0715705	0.143513	-0.0314717	0.161586	-0.036373
Leucine	B12	0.131617	0.725385	0.493404	0.250941	0.181401	0.382378	0.303561	0.278237	0.300577	0.946778	0	0.85737	0.668063	0.569489	0.134874	0.734754	0.168981	0.625336	0.817386	0.305807	0.129801	-0.0406661	0.183099	-0.124347	0.00769791	-0.0994573	0.0572364	0.313801	0.242647	-0.162983	0.0196071	0.159912	-0.0309258	0.256159	0.107966	0.313512	0.12599	0.0363488	-0.0430808	0.0216273	0.224929	0.167468	-0.170191	-0.025227	0.181386	-0.0186023	0.166937	-0.0210969
Methionine	B14	0.132045	0.79671	0.583528	0.341633	0.149076	0.396363	0.356175	0.336718	0.299871	0.901283	0.85737	0	0.685106	0.48014	0.151883	0.66818	0.268547	0.669477	0.833598	0.349688	0.00249269	0.0112775	0.221934	-0.191595	-0.0949768	-0.180392	0.0208507	0.273721	0.205266	-0.143773	-0.167369	0.194931	-0.112031	0.327545	0.185985	0.163106	0.0975769	0.0389517	-0.00635631	0.0742402	0.168434	0.243559	-0.173234	-0.110213	0.160293	-0.0487685	0.131548	0.0378284
Phenylalanine	B16	0.294813	0.589301	0.302179	0.532856	0.129604	0.111797	0.608856	0.405834	0.195694	0.674013	0.668063	0.685106	0	0.541531	0.281136	0.615557	0.486975	0.712804	0.683755	0.612048	-0.195863	-0.0283106	0.168099	0.0966895	0.247622	-0.0301552	-0.127026	0.421863	0.267903	-0.184768	0.110815	0.445308	0.000529569	0.317324	-0.119286	0.110216	0.326018	-0.26563	-0.290382	-0.219801	0.238371	0.361705	-0.00684053	0.0790213	0.0733219	0.06401	0.215222	0.150892
Proline	B17	0.607027	0.306271	0.197651	0.59246	0.391364	0.00800091	0.494425	0.510439	0.349943	0.524796	0.569489	0.48014	0.541531	0	0.626882	0.680434	0.256328	0.678009	0.615354	0.49301	-0.200102	0.110453	0.0506999	0.0566082	0.209772	0.00720004	-0.249016	0.368256	0.226337	-0.316525	0.246111	0.483062	0.168303	0.290385	-0.233224	-0.000705613	0.170905	-0.319387	-0.136164	-0.304722	0.0994007	0.00914402	0.112264	0.368842	0.340992	0.185424	0.151124	0.439887
Serine	B18	0.776361	0.159786	0.172453	0.629009	0.357861	-0.183196	0.607015	0.588893	0.326512	0.184983	0.134874	0.151883	0.281136	0.626882	0	0.569363	0.256176	0.557225	0.391158	0.608131	-0.24906	0.327029	0.150501	-0.0133214	0.136563	-0.117495	-0.11508	0.217687	0.140876	-0.117443	0.314278	0.470555	0.10536	0.186607	-0.216328	-0.232031	0.0698816	-0.310949	0.0562392	-0.308299	0.0860907	-0.103539	0.128847	0.281382	0.35351	0.0247581	0.102963	0.510796
Threonine	B19	0.370347	0.673679	0.601445	0.43721	0.396873	0.235859	0.466436	0.681595	0.526752	0.726112	0.734754	0.66818	0.615557	0.680434	0.569363	0	0.151635	0.707832	0.803249	0.465549	0.129267	0.145744	0.523306	-0.196158	-0.0024518	-0.221618	0.114772	0.244354	0.310885	-0.148903	0.212612	0.263516	-0.0270859	0.197441	0.0780659	0.19557	0.115497	-0.0149832	0.105629	-0.102353	0.228387	0.120717	-0.0758982	-0.0138433	0.363054	-0.0602888	0.211734	0.148329
Tryptophan	B20	0.34568	0.120327	0.0365653	0.718579	0.0314563	-0.00415695	0.73699	0.144063	-0.0468159	0.215402	0.168981	0.268547	0.486975	0.256328	0.256176	0.151635	0	0.432578	0.248061	0.736249	-0.414363	0.0418733	-0.117275	0.146074	0.38736	0.156872	-0.166476	0.378176	0.122542	0.139551	-0.0790614	0.482398	0.255015	0.320695	-0.38885	-0.0484223	0.349815	-0.47293	-0.443553	-0.429105	0.193896	0.365882	0.315423	0.271617	0.197073	0.187928	0.160339	0.355102
Tyrosine	B21	0.456793	0.493254	0.29292	0.598679	0.368207	0.132755	0.656535	0.44435	0.150211	0.648665	0.625336	0.669477	0.712804	0.678009	0.557225	0.707832	0.432578	0	0.644806	0.648636	-0.141738	0.183591	0.155811	0.00553494	0.235024	-0.174959	-0.0400123	0.439902	0.326523	-0.170053	0.272122	0.590676	-0.0672522	0.402752	-0.0208994	0.115207	0.260764	-0.164479	-0.0404757	-0.0841924	0.176027	0.0769961	0.0891975	0.241348	0.478721	0.165012	0.262264	0.386759
Valine	B22	0.363837	0.751812	0.605674	0.432421	0.200041	0.218705	0.454533	0.399727	0.440618	0.857524	0.817386	0.833598	0.683755	0.615354	0.391158	0.803249	0.248061	0.644806	0	0.461157	0.0931433	0.15889	0.301319	-0.0986525	-0.052817	-0.0592125	0.124136	0.29129	0.286767	-0.160855	0.0383515	0.191997	-0.0765684	0.32098	-0.0107709	0.228214	0.145159	-0.194167	-0.0240185	-0.200938	0.234409	0.205748	-0.0409819	-0.0142909	0.194243	-0.015737	0.194925	0.0680477
5-Oxoproline	B23	0.645847	0.222221	0.0921853	0.845713	0.162029	-0.165866	0.996481	0.304113	-0.00354154	0.376473	0.305807	0.349688	0.612048	0.49301	0.608131	0.465549	0.736249	0.648636	0.461157	0	-0.425411	0.302105	-0.0572956	0.0905825	0.376063	0.0267017	-0.140148	0.409769	0.217117	-0.0287965	0.168957	0.662348	0.101757	0.329768	-0.274603	-0.0178466	0.362109	-0.478432	-0.242935	-0.432776	0.173685	0.303767	0.226773	0.307029	0.237157	0.117557	0.243616	0.513006
Putrescine	B24	-0.517699	0.204104	0.397377	-0.534078	0.196077	0.376576	-0.413609	-0.0727257	0.287627	0.0970909	0.129801	0.00249269	-0.195863	-0.200102	-0.24906	0.129267	-0.414363	-0.141738	0.0931433	-0.425411	0	-0.0762758	0.410063	-0.177313	-0.326642	-0.203344	0.54486	-0.09875	0.200938	0.158984	0.199914	-0.453335	-0.144138	-0.0763417	0.386508	0.502907	-0.0695047	0.533979	0.381636	0.369985	0.28733	-0.142269	-0.297136	-0.369792	0.328534	-0.178622	0.102382	-0.643625
cis-Aconitate	B26	0.422399	-0.0581292	0.0143798	0.274302	-0.100363	-0.0338892	0.320483	-0.0841044	-0.0867293	0.0544354	-0.0406661	0.0112775	-0.0283106	0.110453	0.327029	0.145744	0.0418733	0.183591	0.15889	0.302105	-0.0762758	0	-0.0944894	-0.171368	-0.192618	-0.145565	0.329009	-0.0319266	-0.144998	-0.187092	0.0142122	0.129575	-0.141016	-0.10158	-0.135405	0.005985	-0.242506	-0.316088	0.328346	-0.336847	-0.148812	0.154192	0.15067	-0.00407565	0.114454	0.0761908	-0.178408	0.281348
Citrate	B27	-0.111284	0.499708	0.594886	-0.0937337	0.274431	0.431695	-0.0710826	0.630117	0.641788	0.19117	0.183099	0.221934	0.168099	0.0506999	0.150501	0.523306	-0.117275	0.155811	0.301319	-0.0572956	0.410063	-0.0944894	0	0.00820362	-0.05638	-0.170538	0.351348	-0.1759	0.308913	0.099841	0.191238	-0.102268	-0.00974739	0.01699	0.222721	0.205778	0.0831576	0.209523	0.193245	0.12087	0.17052	0.13214	-0.029058	-0.190442	0.261086	-0.0890585	0.218916	-0.176503
Pyruvate	B29	0.15548	-0.213737	-0.418605	0.122683	0.118474	-0.183317	0.0410895	-0.0373895	-0.09883	-0.156013	-0.124347	-0.191595	0.0966895	0.0566082	-0.0133214	-0.196158	0.146074	0.00553494	-0.0986525	0.0905825	-0.177313	-0.171368	0.00820362	0	0.77243	0.616077	-0.183492	0.412954	0.320516	-0.0291006	0.475618	0.379904	0.248688	0.345475	-0.50682	0.0831899	0.532723	-0.470942	-0.656483	-0.321548	0.174173	0.024003	0.424332	0.632699	-0.051762	0.464905	0.362695	0.296674
Succinate	B30	0.252078	-0.167373	-0.394581	0.338558	0.252758	-0.275377	0.332928	0.042508	-0.0944214	-0.05967	0.00769791	-0.0949768	0.247622	0.209772	0.136563	-0.0024518	0.38736	0.235024	-0.052817	0.376063	-0.326642	-0.192618	-0.05638	0.77243	0	0.53475	-0.258345	0.591824	0.504964	-0.00547661	0.522639	0.655306	0.238981	0.455462	-0.47096	0.0550466	0.754986	-0.463169	-0.618345	-0.296621	0.205221	0.0401702	0.407299	0.678835	0.0622502	0.43133	0.570144	0.489685
Benzoate	B31	0.10005	-0.211147	-0.357339	0.0867967	0.100484	-0.275844	-0.0202029	-0.21675	-0.0435007	-0.133705	-0.0994573	-0.180392	-0.0301552	0.00720004	-0.117495	-0.221618	0.156872	-0.174959	-0.0592125	0.0267017	-0.203344	-0.145565	-0.170538	0.616077	0.53475	0	-0.204018	0.386341	0.286957	-0.0790773	0.197583	0.230507	0.374342	0.359486	-0.507401	-0.11958	0.440845	-0.4353	-0.637745	-0.341869	0.111869	0.110879	0.403338	0.399848	-0.154779	0.246246	0.458388	0.183017
2-Ketogluconate	B32	-0.268812	0.0811579	0.262302	-0.390981	-0.113258	0.435558	-0.122662	-0.145932	0.111025	0.0920988	0.0572364	0.0208507	-0.127026	-0.249016	-0.11508	0.114772	-0.166476	-0.0400123	0.124136	-0.140148	0.54486	0.329009	0.351348	-0.183492	-0.258345	-0.204018	0	-0.0716164	0.131488	0.223305	0.167326	-0.36679	-0.087616	-0.148518	0.280035	0.547144	-0.102177	0.196135	0.364094	0.083764	0.0400975	0.162355	-0.0719382	-0.267273	0.252261	-0.0889801	0.0218145	-0.354106
Caffeate	B33	0.270325	0.122278	-0.124129	0.411826	0.269945	-0.0910592	0.392606	-0.069526	-0.041564	0.265239	0.313801	0.273721	0.421863	0.368256	0.217687	0.244354	0.378176	0.439902	0.29129	0.409769	-0.09875	-0.0319266	-0.1759	0.412954	0.591824	0.386341	-0.0716164	0	0.64216	-0.170926	0.468665	0.609461	0.165677	0.677127	-0.302452	0.124472	0.699442	-0.278897	-0.335259	-0.231055	0.3393	-0.115332	0.120158	0.380316	0.304019	0.390885	0.651227	0.420272
4-Hydroxybenzoate	B35	0.0866045	0.247264	0.143414	0.139483	0.251355	0.108981	0.19691	0.102755	0.175044	0.256388	0.242647	0.205266	0.267903	0.226337	0.140876	0.310885	0.122542	0.326523	0.286767	0.217117	0.200938	-0.144998	0.308913	0.320516	0.504964	0.286957	0.131488	0.64216	0	0.0637415	0.490037	0.467031	0.00230025	0.73332	-0.156621	0.108126	0.754566	-0.137337	-0.260273	-0.124243	0.408621	-0.0961054	0.150965	0.209789	0.295709	0.361013	0.903637	0.117122
Dehydroascorbate	B36	-0.291487	-0.177833	-0.0548328	-0.174569	0.005729	0.064906	-0.0314524	-0.00767814	-0.134353	-0.0882955	-0.162983	-0.143773	-0.184768	-0.316525	-0.117443	-0.148903	0.139551	-0.170053	-0.160855	-0.0287965	0.158984	-0.187092	0.099841	-0.0291006	-0.00547661	-0.0790773	0.223305	-0.170926	0.0637415	0	-0.0517639	-0.116023	-0.0997584	-0.0408845	0.17021	0.18974	0.0720358	0.175276	-0.115094	0.120173	0.245501	0.228122	0.109717	-0.0813492	0.0536231	-0.100751	0.0641756	-0.221115
Glycerate	B40	0.213486	-0.146653	-0.139048	0.068889	0.32979	-0.0718873	0.148907	0.0835596	0.0767654	-0.0422808	0.0196071	-0.167369	0.110815	0.246111	0.314278	0.212612	-0.0790614	0.272122	0.0383515	0.168957	0.199914	0.0142122	0.191238	0.475618	0.522639	0.197583	0.167326	0.468665	0.490037	-0.0517639	0	0.323339	0.141896	0.286134	-0.144967	0.278012	0.495038	-0.0763249	-0.144678	-0.0608387	0.177784	-0.17392	0.118209	0.458372	0.345112	0.300633	0.439754	0.237765
Similar to Itaconate	B41	0.517267	0.0330756	-0.191686	0.664581	0.303886	-0.224558	0.640339	0.226435	-0.164622	0.178695	0.159912	0.194931	0.445308	0.483062	0.470555	0.263516	0.482398	0.590676	0.191997	0.662348	-0.453335	0.129575	-0.102268	0.379904	0.655306	0.230507	-0.36679	0.609461	0.467031	-0.116023	0.323339	0	-0.00614535	0.650526	-0.385522	-0.125521	0.617255	-0.459061	-0.332677	-0.281458	0.194711	-0.0416622	0.314553	0.532759	0.207075	0.403122	0.513441	0.676603
Lactate	B42	0.146298	-0.142852	-0.146064	0.185557	0.149475	-0.0163549	0.0910103	0.134	0.324984	-0.111739	-0.0309258	-0.112031	0.000529569	0.168303	0.10536	-0.0270859	0.255015	-0.0672522	-0.0765684	0.101757	-0.144138	-0.141016	-0.00974739	0.248688	0.238981	0.374342	-0.087616	0.165677	0.00230025	-0.0997584	0.141896	-0.00614535	0	-0.0459311	-0.268584	-0.114087	0.0885714	-0.201885	-0.261449	-0.221886	-0.257559	0.0734802	0.206997	0.269052	0.0378258	0.0444534	0.108778	0.13655
Nicotinate	B43	0.223144	0.263769	0.0685622	0.366848	0.195881	-0.0279352	0.306156	0.0268101	0.00635131	0.274056	0.256159	0.327545	0.317324	0.290385	0.186607	0.197441	0.320695	0.402752	0.32098	0.329768	-0.0763417	-0.10158	0.01699	0.345475	0.455462	0.359486	-0.148518	0.677127	0.73332	-0.0408845	0.286134	0.650526	-0.0459311	0	-0.298007	-0.0463037	0.65208	-0.290183	-0.423882	-0.170868	0.421515	-0.0668797	0.273316	0.317263	0.184594	0.466638	0.750107	0.286193
Quinate	B45	-0.463879	0.14343	0.278145	-0.43771	0.120962	0.238293	-0.244993	0.015304	0.0128227	0.170817	0.107966	0.185985	-0.119286	-0.233224	-0.216328	0.0780659	-0.38885	-0.0208994	-0.0107709	-0.274603	0.386508	-0.135405	0.222721	-0.50682	-0.47096	-0.507401	0.280035	-0.302452	-0.156621	0.17021	-0.144967	-0.385522	-0.268584	-0.298007	0	0.201381	-0.260187	0.843047	0.574817	0.835824	-0.154769	-0.0358703	-0.343291	-0.5353	0.0920503	-0.372357	-0.198822	-0.413185
Xylose	B46	-0.351962	0.130429	0.146965	-0.192422	0.203818	0.407299	-0.0180058	-0.073863	0.10951	0.225453	0.313512	0.163106	0.110216	-0.000705613	-0.232031	0.19557	-0.0484223	0.115207	0.228214	-0.0178466	0.502907	0.005985	0.205778	0.0831899	0.0550466	-0.11958	0.547144	0.124472	0.108126	0.18974	0.278012	-0.125521	-0.114087	-0.0463037	0.201381	0	0.151699	0.162777	0.142884	0.119961	0.25884	0.128029	-0.141945	-0.0166382	0.342278	0.0704501	0.01811	-0.18537
Fucose	B47	0.0540403	0.0423809	-0.143414	0.300551	0.338777	-0.125279	0.330547	-0.00332588	-0.0307497	0.115583	0.12599	0.0975769	0.326018	0.170905	0.0698816	0.115497	0.349815	0.260764	0.145159	0.362109	-0.0695047	-0.242506	0.0831576	0.532723	0.754986	0.440845	-0.102177	0.699442	0.754566	0.0720358	0.495038	0.617255	0.0885714	0.65208	-0.260187	0.151699	0	-0.244819	-0.443751	-0.15627	0.339209	0.0100727	0.277041	0.390945	0.190159	0.438867	0.807483	0.325942
Sorbose	B48	-0.622126	0.0692866	0.278017	-0.588082	0.132797	0.252374	-0.44582	-0.00664058	0.023867	0.0406962	0.0363488	0.0389517	-0.26563	-0.319387	-0.310949	-0.0149832	-0.47293	-0.164479	-0.194167	-0.478432	0.533979	-0.316088	0.209523	-0.470942	-0.463169	-0.4353	0.196135	-0.278897	-0.137337	0.175276	-0.0763249	-0.459061	-0.201885	-0.290183	0.843047	0.162777	-0.244819	0	0.579774	0.851696	-0.0656282	-0.196625	-0.466209	-0.525358	0.159143	-0.428971	-0.168327	-0.515306
Fructose	B49	-0.207237	0.011854	0.294078	-0.279587	0.0493621	0.176231	-0.206339	0.00843816	0.0637325	-0.0190997	-0.0430808	-0.00635631	-0.290382	-0.136164	0.0562392	0.105629	-0.443553	-0.0404757	-0.0240185	-0.242935	0.381636	0.328346	0.193245	-0.656483	-0.618345	-0.637745	0.364094	-0.335259	-0.260273	-0.115094	-0.144678	-0.332677	-0.261449	-0.423882	0.574817	0.142884	-0.443751	0.579774	0	0.408101	-0.326944	-0.350884	-0.50028	-0.51629	0.26704	-0.491284	-0.338428	-0.211963
Galactose	B51	-0.524369	0.0598362	0.111625	-0.528398	0.252672	0.1875	-0.415163	-0.09277	-0.0467159	0.037793	0.0216273	0.0742402	-0.219801	-0.304722	-0.308299	-0.102353	-0.429105	-0.0841924	-0.200938	-0.432776	0.369985	-0.336847	0.12087	-0.321548	-0.296621	-0.341869	0.083764	-0.231055	-0.124243	0.120173	-0.0608387	-0.281458	-0.221886	-0.170868	0.835824	0.119961	-0.15627	0.851696	0.408101	0	-0.103279	-0.152529	-0.339303	-0.401393	0.0183664	-0.234454	-0.102218	-0.397407
Similar to Ribulose	B52	-0.00126012	0.267633	0.213557	0.105146	0.226043	0.0983804	0.171491	0.0764368	0.0722234	0.221245	0.224929	0.168434	0.238371	0.0994007	0.0860907	0.228387	0.193896	0.176027	0.234409	0.173685	0.28733	-0.148812	0.17052	0.174173	0.205221	0.111869	0.0400975	0.3393	0.408621	0.245501	0.177784	0.194711	-0.257559	0.421515	-0.154769	0.25884	0.339209	-0.0656282	-0.326944	-0.103279	0	0.119814	0.0944929	0.118354	0.233473	0.174733	0.380254	-0.0740578
Sucrose	B53	0.0435968	0.176869	0.143835	0.190554	-0.0461995	0.151005	0.313249	0.133825	0.154755	0.229492	0.167468	0.243559	0.361705	0.00914402	-0.103539	0.120717	0.365882	0.0769961	0.205748	0.303767	-0.142269	0.154192	0.13214	0.024003	0.0401702	0.110879	0.162355	-0.115332	-0.0961054	0.228122	-0.17392	-0.0416622	0.0734802	-0.0668797	-0.0358703	0.128029	0.0100727	-0.196625	-0.350884	-0.152529	0.119814	0	0.249908	-0.0343371	-0.214989	-0.0270904	-0.0337911	-0.0656735
Trehalose	B54	0.275541	-0.146873	-0.162296	0.255021	-0.0559991	-0.262137	0.209528	0.054395	-0.089328	-0.128863	-0.170191	-0.173234	-0.00684053	0.112264	0.128847	-0.0758982	0.315423	0.0891975	-0.0409819	0.226773	-0.297136	0.15067	-0.029058	0.424332	0.407299	0.403338	-0.0719382	0.120158	0.150965	0.109717	0.118209	0.314553	0.206997	0.273316	-0.343291	-0.141945	0.277041	-0.466209	-0.50028	-0.339303	0.0944929	0.249908	0	0.400833	0.011366	0.563317	0.228628	0.299197
Glycerol	B55	0.473594	-0.252071	-0.45345	0.365187	0.0710444	-0.208518	0.273451	0.0252859	-0.106535	-0.0715705	-0.025227	-0.110213	0.0790213	0.368842	0.281382	-0.0138433	0.271617	0.241348	-0.0142909	0.307029	-0.369792	-0.00407565	-0.190442	0.632699	0.678835	0.399848	-0.267273	0.380316	0.209789	-0.0813492	0.458372	0.532759	0.269052	0.317263	-0.5353	-0.0166382	0.390945	-0.525358	-0.51629	-0.401393	0.118354	-0.0343371	0.400833	0	0.162945	0.473156	0.23882	0.54289
myo-Inositol	B57	0.0713889	0.119666	0.240092	0.216699	0.447496	0.30316	0.25107	0.321813	0.208319	0.143513	0.181386	0.160293	0.0733219	0.340992	0.35351	0.363054	0.197073	0.478721	0.194243	0.237157	0.328534	0.114454	0.261086	-0.051762	0.0622502	-0.154779	0.252261	0.304019	0.295709	0.0536231	0.345112	0.207075	0.0378258	0.184594	0.0920503	0.342278	0.190159	0.159143	0.26704	0.0183664	0.233473	-0.214989	0.011366	0.162945	0	0.0810601	0.20516	0.264477
Xylitol	B58	0.2565	-0.082658	-0.320457	0.219172	0.0345898	-0.0661919	0.107286	-0.135212	-0.147466	-0.0314717	-0.0186023	-0.0487685	0.06401	0.185424	0.0247581	-0.0602888	0.187928	0.165012	-0.015737	0.117557	-0.178622	0.0761908	-0.0890585	0.464905	0.43133	0.246246	-0.0889801	0.390885	0.361013	-0.100751	0.300633	0.403122	0.0444534	0.466638	-0.372357	0.0704501	0.438867	-0.428971	-0.491284	-0.234454	0.174733	-0.0270904	0.563317	0.473156	0.0810601	0	0.334179	0.319962
Uracil	B59	0.0883715	0.171931	0.0391278	0.177727	0.346994	-0.0517645	0.218341	0.0605991	0.125274	0.161586	0.166937	0.131548	0.215222	0.151124	0.102963	0.211734	0.160339	0.262264	0.194925	0.243616	0.102382	-0.178408	0.218916	0.362695	0.570144	0.458388	0.0218145	0.651227	0.903637	0.0641756	0.439754	0.513441	0.108778	0.750107	-0.198822	0.01811	0.807483	-0.168327	-0.338428	-0.102218	0.380254	-0.0337911	0.228628	0.23882	0.20516	0.334179	0	0.186996
Orthophosphate	B60	0.625694	-0.117695	-0.264896	0.666709	0.224743	-0.217443	0.497407	0.270551	-0.062329	-0.036373	-0.0210969	0.0378284	0.150892	0.439887	0.510796	0.148329	0.355102	0.386759	0.0680477	0.513006	-0.643625	0.281348	-0.176503	0.296674	0.489685	0.183017	-0.354106	0.420272	0.117122	-0.221115	0.237765	0.676603	0.13655	0.286193	-0.413185	-0.18537	0.325942	-0.515306	-0.211963	-0.397407	-0.0740578	-0.0656735	0.299197	0.54289	0.264477	0.319962	0.186996	0
Adenine	B61	0.357138	0.0634369	-0.02323	0.351869	0.289987	-0.115295	0.449568	0.194077	-0.020655	0.151808	0.11539	0.0569778	0.235435	0.26964	0.496605	0.370793	0.157664	0.447696	0.222701	0.462952	0.0412391	0.157701	0.109349	0.174052	0.33669	0.0277367	0.00734539	0.416573	0.549273	0.142638	0.508131	0.56127	-0.156361	0.491336	-0.135459	0.050909	0.38894	-0.172127	-0.13366	-0.127919	0.353378	-0.116452	0.0599323	0.301207	0.337209	0.246278	0.480135	0.256301
Heptadecanoate	B62	0.347432	0.0907892	0.0455175	0.503957	0.208219	0.154453	0.40661	0.187497	0.180211	0.182251	0.202141	0.219848	0.289058	0.418456	0.269639	0.241118	0.544052	0.259833	0.318805	0.412792	-0.164174	0.1357	0.00603061	0.156977	0.234375	0.3786	0.0469015	0.451452	0.244699	-0.075176	-0.00283306	0.319292	0.331658	0.263691	-0.443978	0.0794747	0.294503	-0.477618	-0.271394	-0.495398	0.217803	0.254851	0.265909	0.309767	0.404405	0.202936	0.276065	0.38087
Decanoate	B65	-0.0441633	-0.119223	-0.317755	0.0316141	0.0831124	-0.159746	-0.0451195	-0.0612892	-0.00871668	-0.105908	-0.0488346	-0.0914367	0.105977	0.0355747	-0.224831	-0.19496	0.201214	-0.141385	-0.176415	-0.0126164	-0.208257	-0.340525	-0.0205693	0.531002	0.534619	0.604435	-0.278984	0.244086	0.192868	0.0452037	0.163037	0.160647	0.533288	0.207887	-0.329136	-0.15052	0.361498	-0.225609	-0.662686	-0.115355	0.088025	0.175367	0.277851	0.394964	-0.212036	0.24068	0.311354	0.058426
Diethanolamine	B66	-0.365686	0.142242	0.0476813	-0.20645	0.00192519	0.423998	-0.110229	-0.11122	-0.0459156	0.26865	0.270974	0.240548	0.176932	-0.163867	-0.358376	0.0583616	0.0369847	-0.0123888	0.161213	-0.10645	0.192427	-0.0343651	0.164919	-0.068818	-0.0275569	-0.0465152	0.391236	0.0011335	0.0257247	0.237614	-0.190044	-0.039933	-0.16353	-0.0620841	0.210552	0.4692	0.0381839	0.095529	0.205984	0.149662	0.132708	0.251837	-0.225109	-0.106036	-0.0707184	-0.194486	-0.00270494	-0.256814
[truncated: 4 more columns]

## Sheet: Bud-Culm
Metabolites		Alanine	Arginine	Asparagine	Aspartate	b-Alanine	GABA	Glutamate	Glutamine	Glycine	Histidine	Isoleucine	Leucine	Lysine	Methionine	Ornithine	Phenylalanine	Serine	Threonine	Tryptophan	Tyrosine	Valine	5-Oxoproline	Putrescine	Fumarate	cis-Aconitate	Citrate	Isocitrate	Succinate	Benzoate	4-Coumarate	4-Hydroxybenzoate	Dehydroascorbate	5-Caffeoylquinate	Galacturonate	Glucarate	Glycerate	Similar to Itaconate	Nicotinate	Quinate	Xylose	Fructose	Glucose	Sucrose	Glycerol	Galactinol	myo-Inositol	Xylitol	Adenine
		C1	C2	C3	C4	C5	C6	C7	C8	C9	C10	C11	C12	C13	C14	C15	C16	C18	C19	C20	C21	C22	C23	C24	C25	C26	C27	C28	C30	C31	C34	C35	C36	C37	C38	C39	C40	C41	C43	C44	C46	C49	C50	C53	C55	C56	C57	C58	C61
Alanine	B1	0.590873	0.0660768	0.430255	0.600427	0.484782	-0.26856	0.458451	0.254489	0.377874	-0.0217169	0.350616	0.250497	0.0776319	0.0297475	0.135314	-0.0661236	0.35648	0.256861	0.271505	0.187844	0.339525	0.41027	-0.185329	-0.203753	0.443525	0.141829	0.367491	0.321447	-0.162839	0.222259	-0.0904051	0.147247	0.171697	-0.0982421	0.401998	0.413092	-0.140926	-0.261852	-0.0654966	-0.44627	0.0287871	-0.139035	0.189825	0.153759	0.016484	0.211216	0.160082	0.318168
Arginine	B2	-0.0292345	0.706285	0.281907	0.12378	0.218221	0.103009	0.247951	-0.0267515	0.287818	0.314044	0.231403	-0.024451	0.405848	0.199944	0.191335	0.343042	-0.0111808	0.17864	0.152013	0.388748	0.639462	0.275201	0.133163	-0.366703	-0.146754	-0.267155	0.260185	0.0434394	0.0653345	-0.325235	-0.197587	-0.409854	0.0608699	0.103459	0.0344338	-0.0932935	0.0828175	0.137183	0.0874164	0.205283	-0.0464	-0.0674582	-0.121465	-0.0150293	0.297367	-0.0550666	0.219948	-0.361227
Asparagine	B3	0.0456587	0.581714	0.210076	0.031449	0.251709	0.261253	0.123385	-0.102611	0.29512	0.374179	0.117751	-0.117066	0.384116	0.218416	0.165265	0.360724	-0.0208873	0.15548	0.0711921	0.332737	0.668605	0.153637	0.220113	-0.349996	-0.27449	-0.316595	0.139711	-0.114499	0.119828	-0.332265	-0.305567	-0.473772	0.0700819	0.148926	-0.053916	-0.190618	0.124499	0.1871	-0.0429309	0.306029	-0.119212	-0.10525	-0.213685	-0.0935114	0.240629	-0.117818	0.119389	-0.249777
Aspartate	B4	0.404343	0.166565	0.474418	0.684058	0.355025	-0.23723	0.432587	0.298965	0.206838	-0.0331816	0.338135	0.274314	0.0293851	0.0267578	0.192236	0.0105351	0.298927	0.250799	0.31872	0.275304	0.456008	0.422502	-0.244964	-0.150363	0.459304	0.227544	0.383276	0.26688	-0.151324	0.285475	-0.00717782	0.232347	0.134716	-0.126125	0.298158	0.165385	-0.172905	-0.239286	0.0224981	-0.362796	-0.0159718	-0.22451	0.232991	0.190747	-0.0884243	0.188034	0.204037	0.277807
b-Alanine	B5	0.347975	0.305807	0.287213	0.198615	0.322174	-0.161825	0.389043	0.250756	0.402828	-0.0763533	0.245819	0.232821	0.00649097	-0.147407	0.220446	-0.0815963	0.375508	0.294622	-0.0844615	0.147019	0.130815	0.291985	-0.252901	-0.325421	0.16884	0.045738	0.371799	0.208836	-0.262443	-0.121275	-0.158702	0.14329	-0.0100288	-0.211194	-0.0995228	0.141989	-0.221128	-0.222582	0.170619	-0.126046	0.253266	0.227508	0.221321	0.0624962	-0.168698	0.261835	-0.0355561	-0.193243
GABA	B6	-0.310447	0.272363	-0.100468	-0.353082	-0.227031	0.307137	-0.249653	-0.213238	-0.0636847	0.137134	-0.0733541	-0.197774	0.238264	0.168564	0.0351843	0.310883	-0.252448	-0.056957	-0.0618034	-0.125548	0.254776	-0.264671	0.25348	-0.0216188	-0.379521	-0.410385	-0.0877847	-0.184551	0.198591	-0.273496	-0.0225099	-0.48755	-0.058077	0.169855	-0.334914	-0.231126	0.181995	0.301212	0.0382964	0.480214	-0.164094	-0.0896829	-0.265752	-0.0887568	0.0661149	-0.173204	-0.205011	-0.352491
Glutamate	B7	0.381021	0.165071	0.447313	0.577139	0.294192	-0.288349	0.361508	0.259475	0.186128	0.012337	0.313545	0.231574	0.00586207	0.0634045	0.18798	0.0404534	0.238867	0.24405	0.239744	0.366912	0.485615	0.384226	-0.166956	-0.0747873	0.347763	0.136721	0.308677	0.111088	-0.121984	0.217562	-0.0148925	0.101248	0.245554	-0.106168	0.23281	0.100959	-0.174746	-0.199627	-0.00283155	-0.343994	-0.00739733	-0.177478	0.18443	0.161103	0.0291777	0.14777	0.188451	0.263673
Glutamine	B8	0.392807	0.385375	0.443741	0.346168	0.440922	0.0179791	0.376337	0.167602	0.409963	0.144516	0.262952	0.113529	0.165242	0.014406	0.268767	0.119986	0.260534	0.320367	0.16758	0.234152	0.464779	0.32363	-0.135226	-0.389126	0.179925	0.158606	0.409353	0.223626	-0.0947333	-0.0154121	-0.185012	0.00310038	0.232548	-0.04217	-0.0696114	0.0786433	-0.0438582	-0.0521857	0.187902	-0.0633652	0.02597	-0.0402022	0.0653728	0.0528215	0.0919887	0.0889206	-0.0322521	-0.0584124
Glycine	B9	0.207601	0.431937	0.300924	0.104841	0.374875	0.115556	0.323854	-0.00661435	0.370118	0.203996	0.126697	-0.0249278	0.320695	0.0505305	0.135184	0.0939624	0.114581	0.187514	-0.137917	-0.0114218	0.36499	0.235112	0.0445445	-0.442788	-0.197152	-0.28198	0.293234	0.207613	0.00182762	-0.185276	-0.0291033	-0.333044	0.137952	0.050018	-0.111374	0.00813107	0.0309604	0.119541	0.0241478	0.149023	0.0410572	0.00643312	-0.0836752	0.135732	0.259625	0.017778	0.0634756	-0.307272
Isoleucine	B11	0.0744406	0.524966	0.373685	0.17749	0.179028	0.0518193	0.188329	-0.020382	0.166626	0.271933	0.174497	-0.0363912	0.366661	0.268564	0.25787	0.306661	-0.0258754	0.119854	0.166985	0.223377	0.490825	0.19951	0.115859	-0.15695	-0.169603	-0.258354	0.255309	0.0341975	0.0789023	-0.1236	-0.0390661	-0.284332	0.102295	0.128177	0.129581	-0.0619253	0.0850318	0.148653	-0.0440421	0.159131	-0.135009	-0.167114	-0.111753	-0.13085	0.107353	-0.0588738	0.0542486	-0.218428
Leucine	B12	-0.00560013	0.544134	0.35365	0.094406	0.114476	0.0347155	0.183587	0.0318752	0.185207	0.176383	0.206024	0.0290316	0.297424	0.17874	0.305002	0.239574	0.0335311	0.153613	0.106953	0.169883	0.456225	0.108709	0.0256349	-0.256645	-0.158981	-0.262793	0.320301	0.125891	-0.00893012	-0.16202	-0.0673466	-0.290613	0.094486	0.0517063	0.0559008	-0.00443306	0.015955	0.0781037	0.0760494	0.202872	-0.0392097	-0.0553439	-0.0426632	-0.0511217	0.0387999	0.016024	-0.00325525	-0.35575
Methionine	B14	0.0133234	0.589173	0.332562	0.188122	0.179002	0.105133	0.194746	-0.0754028	0.138192	0.335709	0.153099	-0.0834735	0.442226	0.340088	0.147808	0.400224	-0.0989601	0.0455022	0.112771	0.279045	0.549121	0.245361	0.177782	-0.130265	-0.134719	-0.245916	0.235634	0.0379612	0.139439	-0.171933	-0.0862564	-0.24112	0.0815604	0.191969	0.140657	-0.104361	0.146485	0.201092	-0.0224139	0.181586	-0.174568	-0.206654	-0.175144	-0.166558	0.175403	-0.100665	0.0595237	-0.2944
Phenylalanine	B16	0.129953	0.400009	0.420857	0.412151	0.166218	0.0018334	0.226231	-0.00978844	0.140049	0.253603	0.161388	-0.034694	0.309276	0.243272	0.145209	0.29387	-0.0302039	0.0669824	0.30857	0.404619	0.467529	0.277773	0.0407704	-0.157924	0.124653	0.0305234	0.262728	0.148618	0.112482	-0.118959	0.0543046	-0.0733682	0.319923	0.173339	0.257146	-0.0425192	0.141437	0.15737	-0.0181442	0.0588117	-0.223817	-0.297663	-0.0622509	-0.000259503	0.11763	-0.144304	0.189588	-0.166392
Proline	B17	0.507612	0.363408	0.609875	0.528394	0.405738	-0.109131	0.40564	0.218476	0.376917	0.100381	0.363872	0.19433	0.291814	0.100725	0.285907	0.0328885	0.346582	0.276631	0.317334	0.228997	0.427802	0.244472	-0.184033	-0.383464	0.299709	0.0167935	0.511	0.388185	-0.150366	0.0246353	-0.090921	0.0649239	0.158551	-0.035646	0.249493	0.393473	-0.082029	-0.148991	0.0709225	-0.194154	0.0246801	-0.133956	0.142297	0.0934955	-0.204494	0.19904	-0.0757302	0.0688887
Serine	B18	0.779459	0.243599	0.548448	0.600442	0.557023	-0.276928	0.527529	0.286296	0.510863	0.0334092	0.387515	0.251491	0.129155	0.0293926	0.216503	-0.0482129	0.456366	0.373804	0.212102	0.267894	0.492734	0.48002	-0.181157	-0.325709	0.365371	0.0462938	0.437722	0.212117	-0.196367	0.0507763	-0.237839	0.0226506	0.217112	-0.134932	0.183805	0.319383	-0.187835	-0.310626	-0.0652341	-0.463127	0.0911955	-0.0738561	0.173499	0.0858951	0.0103089	0.24454	-0.0591483	0.241669
Threonine	B19	0.360684	0.61581	0.485679	0.314623	0.367816	0.0100272	0.361729	0.117945	0.408387	0.220502	0.300805	0.0931554	0.276679	0.131584	0.366031	0.22736	0.236716	0.315873	0.178626	0.308717	0.584399	0.301293	-0.0479999	-0.387589	-0.0171758	-0.115026	0.408162	0.154505	-0.0745386	-0.11954	-0.184079	-0.257853	0.253236	-0.00424232	0.0264849	0.0608208	-0.0482753	-0.00644166	0.0604327	0.0624876	-0.0184407	-0.113174	0.000678937	0.00715374	0.10841	0.0757567	0.0627485	-0.19872
Tryptophan	B20	-0.00649144	-0.0376591	0.161096	0.403086	0.0447	-0.169297	0.166112	0.17355	-0.0853452	-0.0802471	0.139445	0.129524	-0.115185	0.00224104	-0.0222053	0.0109242	0.04088	0.0606968	0.184067	0.166188	0.245331	0.187973	-0.115273	0.0185126	0.349231	0.168671	0.140596	0.0303169	-0.0430017	0.114109	0.0283909	0.218058	0.0523137	-0.0602455	0.0885865	-0.0253677	-0.0816176	-0.0757283	0.0966443	-0.151742	-0.0432951	-0.203824	0.153089	0.181356	-0.0586096	0.0773878	0.138964	0.26824
Tyrosine	B21	0.441208	0.43408	0.442099	0.480724	0.325845	-0.0820683	0.31989	0.098262	0.344181	0.236891	0.344282	0.0946181	0.30422	0.248007	0.235476	0.282306	0.192398	0.188394	0.38446	0.466928	0.608258	0.323877	-0.0122991	-0.176336	0.252013	0.0137471	0.332871	0.128536	-0.0025088	-0.142286	-0.255865	-0.047759	0.17691	0.0601301	0.289066	0.181487	0.0173553	-0.066304	-0.0123539	-0.11405	-0.109307	-0.221041	0.0081664	-0.0324517	-0.00919585	0.0288815	0.122263	-0.00712871
Valine	B22	0.221096	0.612589	0.470529	0.306352	0.330606	0.0229932	0.326761	0.0512077	0.289568	0.290639	0.263549	0.0258829	0.412499	0.238654	0.265849	0.252621	0.0831455	0.223508	0.155191	0.263277	0.615042	0.348914	0.0675958	-0.250805	-0.0441908	-0.206136	0.352409	0.0437173	0.0142614	-0.131489	-0.0956466	-0.269978	0.192646	0.0995751	0.201179	0.0034488	0.0573058	0.10886	-0.0832424	0.0773179	-0.129052	-0.205661	-0.074787	-0.0118423	0.168169	0.00298858	0.17266	-0.148166
5-Oxoproline	B23	0.373049	0.162	0.447302	0.580993	0.282696	-0.29837	0.358593	0.263526	0.182902	0.00813024	0.316914	0.236718	0.00156532	0.0619997	0.185386	0.0416891	0.239649	0.253093	0.251356	0.380686	0.495342	0.388977	-0.173982	-0.0684696	0.357984	0.145399	0.304173	0.109335	-0.123116	0.219849	-0.0119056	0.110189	0.232057	-0.111538	0.230112	0.0971483	-0.175755	-0.204762	-0.000861291	-0.360149	-0.00327058	-0.17825	0.187136	0.155458	0.0244753	0.147697	0.193747	0.256808
Putrescine	B24	-0.159955	0.303758	-0.08313	-0.471	-0.0724217	0.247249	-0.109692	-0.0735375	0.146415	0.082281	-0.0149318	-0.0724341	0.108938	-0.101221	0.215945	0.0231898	0.0164017	0.0739624	-0.181497	-0.0106476	0.0717325	-0.202365	0.116255	-0.293737	-0.435874	-0.322466	-0.0145635	-0.156534	-0.054279	-0.357643	-0.20884	-0.468586	-0.10621	-0.0145274	-0.234814	-0.130838	-0.00254537	0.119106	0.00327034	0.45611	0.0971878	0.233401	-0.0799608	0.0559265	0.011835	0.00452077	0.0313395	-0.350657
cis-Aconitate	B26	0.426007	0.109787	-0.00728565	0.245729	0.283804	0.0815468	0.130125	-0.0331941	0.113192	0.1469	0.0291079	-0.0375636	0.0872439	0.163001	0.0468304	0.129749	0.059714	0.0498806	-0.00187919	0.0369638	0.284934	0.250275	0.125483	0.0414738	0.0147077	-0.0627366	-0.00703009	-0.193148	0.0473165	0.0176898	-0.0686909	-0.195491	0.177084	0.0817839	0.311301	-0.0115367	0.0528888	0.034514	-0.381467	-0.038798	-0.210513	-0.318287	-0.103719	0.0543326	0.117692	-0.0442397	0.317385	0.162763
Citrate	B27	0.0798634	0.492334	0.155578	-0.0244499	0.182543	0.228193	0.128548	-0.0343929	0.296995	0.286499	0.0672734	-0.100319	0.234715	0.0309759	0.185291	0.275564	0.0294955	0.23053	0.181559	0.324558	0.409839	0.163945	0.0879254	-0.230761	-0.136613	-0.0342878	0.136616	-0.0792473	0.0540192	-0.207039	-0.136108	-0.358207	0.0228992	0.0730125	-0.193885	-0.156839	0.106747	0.21711	0.0924718	0.264541	-0.0731762	-0.115139	-0.130071	0.0151071	0.246692	-0.106159	0.187162	-0.261062
Pyruvate	B29	-0.0271593	-0.158714	0.166262	0.177986	0.0115695	-0.313649	0.10104	0.332796	0.0212299	-0.291461	0.250424	0.324106	-0.255406	-0.282169	0.109222	-0.272202	0.282676	0.243787	0.28748	0.0619983	-0.0561924	-0.0105743	-0.371985	0.0432662	0.35559	0.307914	0.148656	0.256758	-0.266531	0.261067	0.24702	0.27722	-0.201554	-0.312469	-0.00733858	0.294532	-0.236761	-0.270621	0.236728	-0.386534	0.248058	0.0606394	0.356584	0.271344	-0.215203	0.256431	0.0334877	0.12904
Succinate	B30	0.0743905	-0.124763	0.228112	0.23942	0.00608826	-0.406461	0.171916	0.355667	0.148626	-0.286722	0.283751	0.349132	-0.321829	-0.238207	0.132542	-0.242682	0.346825	0.23535	0.304817	0.0823158	-0.0353012	0.0361138	-0.421105	0.0295611	0.424853	0.288305	0.158603	0.28865	-0.289115	0.261108	0.241853	0.280488	-0.0890461	-0.332488	-0.0406718	0.312839	-0.304551	-0.32514	0.31182	-0.449252	0.274727	0.0676996	0.386957	0.278339	-0.248321	0.284394	-0.0344132	0.130537
Benzoate	B31	-0.125099	-0.164129	0.0917383	0.151984	-0.0440562	-0.260408	0.0687346	0.152154	-0.0417787	-0.138361	0.0460143	0.136899	-0.146545	-0.128118	0.0135637	-0.179925	0.0790154	-0.0245798	0.0451199	-0.119655	-0.205324	0.0247093	-0.163089	0.130169	0.116812	0.120359	-0.0151827	0.188306	-0.103946	0.252912	0.301978	0.191649	-0.141098	-0.128563	0.10162	0.129608	-0.139177	-0.0908996	0.0156969	-0.262301	0.130884	-0.060566	0.204334	0.216465	-0.063258	0.148612	0.216666	0.152461
2-Ketogluconate	B32	-0.0604463	0.214646	-0.0967818	-0.389209	-0.0414552	0.147916	-0.182777	-0.139882	0.0127134	0.134078	-0.101397	-0.17675	0.0836652	0.092105	0.0596507	0.155808	-0.129851	0.00559001	-0.218002	-0.149537	0.131166	-0.145415	0.243527	0.0980344	-0.448591	-0.406813	-0.137696	-0.344278	0.0916593	-0.155371	0.0461884	-0.60354	0.160024	0.0895049	-0.243295	-0.175588	0.0589135	0.226969	-0.162753	0.327591	-0.0858014	-0.0721544	-0.210093	0.0680679	0.336615	-0.107149	0.0375689	-0.197751
Caffeate	B33	0.103123	0.213118	0.391098	0.339189	0.0621604	-0.321042	0.212734	0.286734	0.173055	-0.194683	0.371045	0.32728	-0.0608036	-0.0895753	0.213637	-0.115706	0.33331	0.212603	0.38741	0.234029	0.245089	0.0789145	-0.275167	-0.127728	0.273971	-0.030463	0.235586	0.335707	-0.248595	0.106027	0.131247	-0.011124	-0.020812	-0.247711	0.0363457	0.357151	-0.27076	-0.260676	0.194992	-0.279742	0.215846	-0.0110442	0.303038	0.223971	-0.263865	0.314475	0.00733692	0.0548054
4-Hydroxybenzoate	B35	0.12998	0.330113	0.369373	0.169796	0.118616	-0.170347	0.172267	0.217272	0.417575	0.0322802	0.347077	0.20649	0.0354586	-0.0622717	0.350036	-0.00111898	0.299658	0.264848	0.454718	0.276949	0.291252	0.11038	-0.168836	-0.121663	0.114003	-0.00886761	0.139251	0.112589	-0.148179	0.0348708	0.117212	-0.291269	-0.128173	-0.165591	0.00653039	0.19904	-0.171301	-0.105902	0.146277	-0.153247	0.112583	-0.0366104	0.184835	0.19162	-0.100763	0.194036	0.134135	0.108936
Dehydroascorbate	B36	-0.193388	-0.0618432	-0.0971249	-0.230998	-0.062041	-0.168107	-0.0915584	0.189417	-0.0964003	-0.182652	0.084897	0.134668	-0.31044	-0.176659	0.173155	-0.14058	0.049133	0.203666	-0.0291799	0.0877874	0.0230255	-0.0492804	-0.13867	0.115787	-0.0355093	0.104169	0.010203	-0.344707	-0.180647	-0.010564	-0.0703254	0.170612	-0.0702991	-0.225571	-0.317882	-0.26687	-0.190401	-0.100264	0.160294	-0.0101637	0.174975	0.250447	0.13632	-0.150963	-0.0951031	0.129967	-0.232696	0.143117
Glycerate	B40	0.29588	0.0299806	0.298266	0.111913	0.102782	-0.28929	0.0780067	0.276886	0.322152	-0.176675	0.301183	0.313598	-0.177728	-0.19474	0.293709	-0.18442	0.425482	0.336265	0.316594	0.211535	0.0998252	-0.0435221	-0.289876	-0.146501	0.162181	-0.00335503	0.157014	0.177685	-0.297723	0.00695036	0.0601376	-0.0935189	-0.0211895	-0.310184	-0.0754555	0.362745	-0.302607	-0.334136	0.161754	-0.293625	0.288946	0.146973	0.278759	0.24656	-0.164942	0.264566	0.0113395	0.0425391
Similar to Itaconate	B41	0.414885	0.0944002	0.390712	0.520725	0.186358	-0.219682	0.249406	0.243603	0.266353	0.0215889	0.330448	0.227152	0.0104561	0.0749314	0.21211	0.101411	0.296103	0.219084	0.595946	0.41341	0.39777	0.306975	-0.21003	0.0225921	0.483481	0.335189	0.19313	0.0778094	-0.110638	0.177435	-0.0262132	0.201396	-0.0534487	-0.106477	0.267926	0.201049	-0.105384	-0.220898	0.068652	-0.408514	-0.0228317	-0.195234	0.189	0.0169872	-0.264751	0.131781	0.0560381	0.303405
Lactate	B42	0.0826238	-0.230481	0.206873	0.252682	0.150009	-0.0277324	0.00444455	0.0445529	-0.00806829	-0.0392896	-0.132153	-0.0190346	-0.0375712	0.0178005	0.0026278	-0.0395346	0.0276436	-0.0631674	-0.139004	-0.340145	-0.0902562	-0.02255	-0.0287805	0.0324381	-0.103654	-0.0938498	0.100071	0.246282	0.0332505	0.258406	0.317793	-0.0223465	-0.0369929	0.011011	-0.0365496	0.0234488	-0.0243712	0.00865454	-0.00662961	-0.0407208	0.0277676	-0.090588	0.0307741	0.107354	0.0485391	-0.00147018	-0.12095	-0.0452341
Nicotinate	B43	0.128205	0.328577	0.404475	0.266504	0.140082	-0.227158	0.23053	0.2601	0.345465	0.0391648	0.396564	0.266815	0.102051	0.00843532	0.305145	0.0312179	0.280104	0.246617	0.505949	0.3701	0.422187	0.194204	-0.148372	-0.0646876	0.205347	0.0696561	0.172988	0.0999939	-0.156829	0.011676	0.0090607	-0.136567	-0.314995	-0.168111	0.195887	0.211597	-0.181879	-0.187363	0.108565	-0.265303	0.128821	-0.0525015	0.211292	0.163551	-0.111949	0.228055	0.240421	0.158515
Quinate	B45	-0.0544703	0.12345	-0.176964	-0.345497	-0.0469306	0.195994	-0.125916	-0.267635	-0.0196391	0.201859	-0.183998	-0.230177	0.190148	0.171231	-0.106064	0.195928	-0.193162	-0.15816	-0.253007	0.000480387	-0.0324293	-0.0810292	0.263111	-0.0527546	-0.391589	-0.230591	-0.145851	-0.212417	0.160499	-0.36725	-0.182212	-0.195505	0.0520924	0.164715	-0.208795	-0.250251	0.138452	0.180193	-0.0791641	0.283822	-0.0621049	0.161409	-0.269695	-0.305818	0.188377	-0.193803	-0.211446	-0.308314
Xylose	B46	-0.275822	0.330869	-0.025899	-0.384967	-0.191918	0.000204706	-0.0970161	0.103373	-0.10475	-0.136614	0.16005	0.135159	-0.037804	-0.129526	0.191458	-0.0469157	0.0384001	0.21169	-0.228271	-0.0403491	0.21544	-0.220262	-0.0919724	-0.0655481	-0.208803	-0.243896	0.13562	-0.143184	-0.16695	-0.201022	-0.00334957	-0.207758	0.0194661	-0.169818	-0.365158	-0.0774826	-0.149702	-0.012212	0.193338	0.274101	0.189781	0.234785	0.0721587	0.113457	-0.129417	0.131984	-0.266395	-0.421099
Fucose	B47	0.0543808	0.088821	0.306428	0.266671	0.0410321	-0.294842	0.128846	0.298106	0.17098	-0.117126	0.261716	0.2622	-0.182745	-0.159027	0.254007	-0.0906027	0.280453	0.259248	0.410176	0.21452	0.10143	0.115079	-0.307406	0.0149165	0.300002	0.18804	0.125412	0.110815	-0.201211	0.171957	0.301719	0.0510822	-0.115345	-0.253174	-0.0168651	0.103705	-0.221693	-0.182545	0.229817	-0.310915	0.160649	-0.0412469	0.296857	0.212202	-0.198959	0.220827	0.0459021	0.165899
Sorbose	B48	-0.163138	0.0807938	-0.194578	-0.403328	-0.156961	0.221976	-0.212754	-0.215209	-0.00582705	0.0995865	-0.18815	-0.181209	0.0844876	0.0426803	-0.0322745	0.115878	-0.143257	-0.107727	-0.212241	0.00198557	-0.0922559	-0.226936	0.202221	-0.114959	-0.423947	-0.23156	-0.118794	-0.131614	0.0895916	-0.315147	-0.200448	-0.194735	-0.150461	0.0764631	-0.286216	-0.223987	0.0663595	0.0987701	0.0378921	0.354311	0.0666198	0.286883	-0.177381	-0.242286	0.0227035	-0.117914	-0.268576	-0.339201
Fructose	B49	0.259607	0.145883	-0.247505	-0.239101	-0.000789893	0.467891	-0.113206	-0.374155	0.00169349	0.317033	-0.26865	-0.370976	0.303345	0.247837	-0.191158	0.231371	-0.194988	-0.192298	-0.272495	-0.0055211	0.0421907	-0.0162189	0.382737	-0.0820035	-0.274013	-0.252891	-0.171291	-0.301211	0.271529	-0.311489	-0.367376	-0.362807	0.197237	0.325773	-0.0908806	-0.204309	0.324607	0.280966	-0.35174	0.418231	-0.320381	-0.0916114	-0.421925	-0.306273	0.106859	-0.28243	-0.235005	-0.185346
Galactose	B51	-0.106027	0.0321256	-0.201009	-0.356538	-0.128607	0.18113	-0.167721	-0.279086	0.00438361	0.182322	-0.217752	-0.230799	0.184743	0.168137	-0.128292	0.212979	-0.193698	-0.18683	-0.127639	0.0509557	-0.115321	-0.125592	0.254293	-0.000114449	-0.38054	-0.21531	-0.191409	-0.163421	0.175225	-0.379432	-0.178629	-0.122269	-0.190743	0.162133	-0.159445	-0.198405	0.153177	0.158329	-0.0392787	0.235288	-0.00253836	0.21916	-0.245506	-0.350453	0.0128524	-0.206714	-0.239163	-0.372386
Similar to Ribulose	B52	-0.0349663	0.474274	0.305181	0.0531047	0.186404	-0.404573	0.435856	0.556243	0.395022	-0.320697	0.649654	0.548277	-0.237658	-0.433996	0.465202	-0.276652	0.520972	0.586075	0.376779	0.508846	0.510669	0.220691	-0.468871	-0.353388	0.241481	0.0983138	0.43936	0.0944469	-0.539844	-0.0426793	-0.129143	0.108842	-0.233696	-0.50374	-0.186911	0.209137	-0.495852	-0.407026	0.405024	-0.202488	0.472571	0.336801	0.54714	0.254258	-0.262486	0.510073	-0.0327276	-0.0225094
Sucrose	B53	-0.167373	0.0683439	0.0527202	0.0777007	0.134701	-0.0690961	0.0921769	-0.00103019	-0.0856774	0.0984078	-0.0337453	-0.0666192	-0.00370054	0.086322	0.0448134	0.094305	-0.168878	-0.0267578	-0.145456	0.00228274	0.129978	0.166801	0.0576315	0.0556649	-0.165662	-0.0271201	0.0593992	-0.0641093	0.0765664	-0.030272	0.215315	-0.0213209	0.327409	0.0707959	0.0139006	-0.287704	0.0235906	0.161076	-0.0678484	0.0410646	-0.113384	-0.183407	-0.0346259	0.159576	0.351251	-0.114962	0.429745	-0.0741777
Trehalose	B54	0.219071	-0.0585549	0.152348	0.356173	0.366372	-0.203318	0.171574	0.263208	0.115702	0.00544412	0.277771	0.219183	-0.169354	-0.0697379	0.181888	-0.0858311	0.258839	0.255093	0.428433	0.113274	0.199598	0.166675	-0.214353	0.0335243	0.276388	0.309902	0.0982052	0.0401738	-0.148475	0.136115	0.0988176	0.198136	-0.0755958	-0.179946	0.169068	0.185062	-0.147142	-0.153779	0.109453	-0.330596	0.0884919	-0.175028	0.226748	0.154796	-0.087688	0.153413	0.174144	0.380774
Glycerol	B55	0.17372	-0.218481	0.236958	0.268747	0.0164923	-0.372922	0.0720622	0.357892	0.100019	-0.302775	0.323304	0.342958	-0.193811	-0.182275	0.136762	-0.212804	0.329595	0.273186	0.318333	-0.0294385	0.0502707	-0.0577145	-0.349971	0.0589817	0.44025	0.194542	0.196082	0.250683	-0.280367	0.339641	0.128806	0.307393	-0.190271	-0.279953	0.0801913	0.407149	-0.266524	-0.362303	0.162663	-0.502491	0.210791	-0.00503007	0.357619	0.207742	-0.368323	0.293802	-0.155624	0.288424
myo-Inositol	B57	0.248202	0.308271	0.270245	0.159982	0.147033	-0.0365404	0.13844	0.240057	0.240891	-0.0818886	0.344652	0.236917	0.033431	-0.0884371	0.295529	-0.031451	0.324754	0.319191	0.0784474	0.113112	0.351382	-0.00925383	-0.159364	-0.285812	0.179128	-0.0730103	0.317079	0.103392	-0.231163	-0.0569554	-0.288668	-0.0907758	-0.0401991	-0.181696	-0.134948	0.221141	-0.203117	-0.216292	0.124327	-0.0118657	0.148345	0.0525778	0.20054	0.176884	-0.293863	0.286038	-0.164048	-0.00242686
Xylitol	B58	0.0576144	0.026591	0.19382	0.208432	0.128261	-0.220113	0.13291	0.311927	0.0524452	-0.1789	0.330011	0.334249	-0.136997	-0.199213	0.234766	-0.165403	0.302024	0.287043	0.455099	0.117276	0.0625955	0.0113373	-0.30845	0.00515089	0.322872	0.268883	0.184336	0.228709	-0.255185	0.151012	0.26175	0.12649	-0.304945	-0.270405	0.196981	0.410452	-0.223458	-0.217988	0.255575	-0.25573	0.220279	-0.00631649	0.327989	0.258344	-0.239191	0.285348	0.0894027	0.225395
Uracil	B59	0.125481	0.247301	0.365996	0.201801	0.132202	-0.209128	0.17745	0.244602	0.398721	0.0196976	0.307158	0.215605	-0.0189012	-0.0774512	0.369981	-0.00738539	0.308779	0.242694	0.43698	0.287395	0.222638	0.123166	-0.201525	-0.0641211	0.130994	0.0792244	0.129098	0.119196	-0.169388	0.114631	0.141898	-0.184792	-0.120088	-0.185039	0.0735469	0.154545	-0.19302	-0.127316	0.151026	-0.202298	0.137646	-0.0237325	0.219234	0.193852	-0.10611	0.20183	0.20462	0.137425
Orthophosphate	B60	0.3896	0.00705263	0.361636	0.572497	0.245054	-0.352668	0.279504	0.380234	0.162202	-0.245162	0.366403	0.395927	-0.178325	-0.0564893	0.183683	-0.128327	0.408009	0.3088	0.301584	0.0966317	0.281667	0.231364	-0.396811	0.00470407	0.58887	0.28841	0.298751	0.293577	-0.281989	0.348989	0.0725798	0.358154	0.102296	-0.294828	0.0846054	0.363654	-0.294089	-0.416292	0.202397	-0.523826	0.157011	-0.0797675	0.339402	0.174913	-0.289451	0.334657	-0.0530246	0.289205
Adenine	B61	0.332752	0.162873	0.359721	0.219059	0.10515	-0.343028	0.248715	0.368885	0.361352	-0.109551	0.430055	0.382888	-0.116509	-0.121243	0.406885	-0.114269	0.418739	0.404097	0.368613	0.379364	0.440584	0.243852	-0.280857	-0.0651527	0.220844	0.197045	0.229928	-0.0935596	-0.295308	0.0577715	-0.146689	-0.05414	-0.152867	-0.297893	0.109806	0.101407	-0.349531	-0.379655	0.0189122	-0.378401	0.167249	0.0838732	0.291429	0.180323	-0.131888	0.289441	0.122237	0.276942
Heptadecanoate	B62	0.101178	0.234535	0.385142	0.37628	0.118734	-0.0867223	0.191292	0.21341	0.0638982	-0.0625817	0.215713	0.142159	0.089289	0.0267597	0.203929	0.0110779	0.148948	0.163232	0.0708343	0.0288256	0.258246	0.112053	-0.132008	-0.0617136	0.224825	0.0257882	0.298945	0.16304	-0.103834	0.168628	0.0651513	0.029804	0.199847	-0.0393562	0.0695473	0.109785	-0.0837655	-0.026768	0.0290226	-0.0679359	-0.051531	-0.260221	0.157589	0.230476	-0.195794	0.174465	0.0118616	0.162029
Decanoate	B65	-0.180623	-0.177859	0.132036	0.0930823	-0.0773879	-0.177369	-0.0352554	0.102224	0.0151826	-0.117769	-0.0288657	0.0673682	-0.136874	-0.0963751	-0.0154111	-0.0495005	0.0272046	-0.0131238	0.147386	-0.0607094	-0.199746	-0.11043	-0.135806	0.068385	0.0372905	0.0489937	0.0289485	0.26005	-0.0533857	0.228922	0.382551	0.264256	-0.341197	-0.0838639	-0.011384	0.105385	-0.0808172	-0.0210379	0.169713	-0.200102	0.156951	-0.00113892	0.173415	0.0435703	-0.131147	0.0470013	-0.0167117	-0.03671
Diethanolamine	B66	-0.340881	0.139398	-0.28275	-0.444664	-0.383172	0.199564	-0.221019	-0.258764	-0.229242	0.0999335	-0.227223	-0.297425	0.107535	0.141698	-0.182334	0.246368	-0.364362	-0.174294	-0.293927	-0.199549	-0.038952	-0.0962974	0.265909	0.301798	-0.310574	-0.255932	-0.264544	-0.450316	0.224886	-0.181091	0.0870864	-0.299142	0.0688789	0.227899	-0.334167	-0.390273	0.234195	0.387253	-0.056239	0.432012	-0.265121	-0.151275	-0.299731	-0.211888	0.109125	-0.288135	-0.173381	-0.251984
[truncated: 3 more columns]
